# Supplementary material for: Recurrent gain of function mutation in calcium channel CACNA1H causes early-onset hypertension with primary aldosteronism
Source: eLife. 2015 Apr 24;4:e06315. doi: 10.7554/eLife.06315 (PMC4408447; doi:10.7554/eLife.06315)
Supplement: Figure 1—source data 1. — DOI: http://dx.doi.org/10.7554/eLife.06315.004 [file elife06315s001.xlsx]

## Sheet: Figure Supplement 1
Figure 1-Source data
Figure 1-figure supplement 1-Source data
	PC1	PC2	PC3	PC4
GRA1019-1	0.0346	0.0101	0.0231	0.0548	Case
GRA1024-1	-0.0153	-0.0214	0.0102	0.0012	Case
GRA1086-1	0.0158	-0.0456	0.0094	0.0236	Case
GRA110-1	0.0233	-0.0516	-0.0288	0.0048	Case
GRA1105-1	0.0273	0.0105	0.0197	0.0534	Case
GRA1108-1	-0.0066	-0.0135	0.0283	0.0138	Case
GRA113-1	0.0175	-0.0455	-0.0346	0.0104	Case
GRA1147-1	0.0243	-0.0461	-0.0312	-0.0107	Case
GRA1228-2	-0.0165	-0.0057	-0.002	0.0087	Case
GRA1281-1	-0.0268	0.0017	0.0583	0.0535	Case
GRA1283-1	0.0218	-0.0464	-0.0248	0.0159	Case
GRA1301-1	0.0164	-0.0505	-0.0287	0.0102	Case
GRA1325-1	-0.0321	-0.0015	-0.0042	0.0214	Case
GRA1342-1	0.0178	-0.042	0.0157	-0.0049	Case
GRA1347-1	0.0161	-0.0509	-0.0258	0.0086	Case
GRA1368-1	0.0172	-0.0458	-0.0073	0.0123	Case
GRA1381-1	0.0204	-0.0442	-0.0319	0.0211	Case
GRA1390-1	-0.0441	0.0067	0.0049	0.0311	Case
GRA1393-1	0.0111	-0.0246	-0.0249	0.0225	Case
GRA1431-1	0.0249	-0.0504	-0.0191	0.0177	Case
GRA1450-1	-0.0416	0.0154	0.0343	0.0461	Case
GRA1452-1	0.0209	-0.0398	-0.0216	0.0071	Case
GRA1472-1	0.0255	-0.0508	-0.0082	0.0345	Case
GRA1490-1	0.0181	-0.0439	0.0032	0.0278	Case
GRA1492-1	0.0082	-0.041	0.0033	-0.0115	Case
GRA1506-1	0.0197	-0.0339	-0.0345	0.0034	Case
GRA1512-1	0.024	-0.0406	-0.0388	0.009	Case
GRA1524-1	0.0198	-0.0423	-0.0368	-0.0075	Case
GRA1543-1	0.0129	-0.0491	0.0016	0.0022	Case
GRA1578-1	0.0166	-0.048	-0.032	0.0307	Case
GRA247-1	-0.0383	0.0072	0.0014	0.0384	Case
GRA270-2	0.0235	-0.055	-0.0045	0.0293	Case
GRA318-1	0.0129	-0.0399	-0.0103	0.005	Case
GRA333-2	0.0217	-0.046	-0.0017	0.0177	Case
GRA461-1	-0.0336	0.003	-0.0041	0.0301	Case
GRA531-1	0.0243	-0.0418	0.0166	0.0507	Case
GRA712-1	0.0096	-0.0132	-0.0351	0.0044	Case
GRA771-1	0.0213	-0.0441	-0.0216	0.0289	Case
GRA950-1	-0.0097	-0.0125	-0.0027	0.0133	Case
GRA1600-1	0.0166	-0.0441	0.0046	0.034	Case
NA19916	-0.0408	0.0092	0.0097	0.0393	ASW
NA19835	-0.0332	0.0021	0.0389	0.0335	ASW
NA20282	-0.0299	-0.0014	0.0254	0.0456	ASW
NA19703	-0.0383	0.0081	0.0468	0.02	ASW
NA19901	-0.0378	0.0098	0.0278	-0.0083	ASW
NA19908	-0.0339	0.0081	0.019	0.0313	ASW
NA19914	-0.0281	-0.0056	0.0356	0.0318	ASW
NA20287	-0.0362	0.0042	0.0287	0.0239	ASW
NA20335	-0.0355	-0.0052	0.009	0.0096	ASW
NA19713	-0.0264	-0.003	-0.008	0.0179	ASW
NA19904	-0.0352	0.0018	0.0222	-0.0033	ASW
NA19917	-0.0387	0.0112	0.0313	0.0108	ASW
NA19982	-0.036	0.0081	0.0119	0.0299	ASW
NA20340	-0.0351	0.0083	0.0151	0.0298	ASW
NA20297	-0.0287	0.0027	0.0272	0.0048	ASW
NA19909	-0.0312	0.0045	0.0415	0.0209	ASW
NA19834	-0.0152	-0.0034	0.015	0.0291	ASW
NA20317	-0.0281	-0.0043	-0.0008	0.0281	ASW
NA19818	-0.0218	-0.0048	0.019	0.0065	ASW
NA20290	-0.0329	0.0013	0.0257	0.0487	ASW
NA20295	-0.0357	-0.0036	0.0029	0.0305	ASW
NA20346	-0.0316	0.008	-0.0202	0.0001	ASW
NA19921	-0.0191	-0.0078	-0.0058	0.0028	ASW
NA20281	-0.0265	0.0102	0.0068	-0.0063	ASW
NA20359	-0.0271	0.0007	0.0046	0.0439	ASW
NA20301	-0.0321	-0.0088	0.0164	0.0681	ASW
NA20349	-0.0293	0.0047	0.0197	-0.0025	ASW
NA20294	-0.0412	0.0013	0.0206	0.0354	ASW
NA20337	-0.0311	-0.0002	0.0278	0.0184	ASW
NA20357	-0.0329	0.0125	0.0275	0.0113	ASW
NA19900	-0.0321	-0.0032	0.0185	0.0334	ASW
NA20348	-0.0281	0.0038	0.0245	0.0273	ASW
NA20289	-0.0267	-0.0034	-0.0031	0.0607	ASW
NA20344	-0.0293	0.0113	0.008	0.0105	ASW
NA20333	-0.0343	0.0083	0.0385	0.0358	ASW
NA20277	-0.0332	-0.0034	0.0095	0.038	ASW
NA20300	-0.0168	0.0119	0.0237	0.01	ASW
NA19819	-0.0211	-0.0052	0.0145	0.0464	ASW
NA19625	-0.0176	0.0148	0.0174	0.0453	ASW
NA20332	-0.0325	0.0071	0.0438	0.0444	ASW
NA19700	-0.0305	0.0067	0.0088	0.0422	ASW
NA20291	-0.0367	0.013	-0.0022	0.0051	ASW
NA20342	-0.0202	-0.0132	-0.0172	0.0121	ASW
NA20334	-0.0243	-0.0078	0.0122	0.009	ASW
NA20356	-0.0332	-0.0008	0.0171	0.0321	ASW
NA20288	-0.035	0.0061	0.05	0.0309	ASW
NA20284	-0.0338	-0.0022	0.0055	0.028	ASW
NA19712	-0.0374	0.002	0.0008	0.0143	ASW
NA20322	-0.0274	-0.0005	-0.0105	0.0104	ASW
NA19704	-0.0374	0.0015	0.0235	0.0229	ASW
NA19714	-0.0203	-0.0028	-0.0152	0.0146	ASW
NA19701	-0.0293	0.0043	0.0068	0.0349	ASW
NA20363	-0.0167	-0.0107	0.0151	0.0272	ASW
NA20360	-0.0315	0.0005	-0.026	0.0247	ASW
NA20319	-0.0253	-0.0036	0.0012	0.0277	ASW
NA20345	-0.0307	0.0083	0.0167	0.0044	ASW
NA20302	-0.029	-0.008	0.0208	0.038	ASW
NA19711	-0.0361	-0.0029	0.0063	0.0077	ASW
NA20126	-0.0234	-0.0056	0.0127	0.0124	ASW
NA20364	-0.0206	-0.0036	0.0112	0.0319	ASW
NA20336	-0.0241	-0.0072	0.0101	-0.0026	ASW
NA19915	-0.034	0.001	0.0316	0.0205	ASW
NA19708	-0.02	-0.0025	0.009	0.0088	ASW
NA20341	-0.0299	-0.0027	0.01	0.071	ASW
NA19985	-0.0277	0.0004	-0.0001	0.0205	ASW
NA20276	-0.0315	0.0011	0.0088	0.024	ASW
NA20127	-0.0371	0.0063	0.0389	0.0482	ASW
NA06989	0.0202	-0.0464	-0.0379	0.0072	CEU
NA11891	0.0196	-0.0456	0.0055	0.0183	CEU
NA11843	0.0208	-0.0441	0.0174	0.0297	CEU
NA12341	0.0207	-0.0464	-0.0041	0.0347	CEU
NA10850	0.0202	-0.0463	-0.0119	0.0101	CEU
NA06984	0.0207	-0.0457	-0.0141	0.0486	CEU
NA12275	0.0197	-0.0498	-0.0223	0.0029	CEU
NA06986	0.02	-0.044	-0.0084	0.0142	CEU
NA12272	0.0152	-0.0446	-0.0212	0.0182	CEU
NA07051	0.0198	-0.0455	-0.0107	0.0245	CEU
NA12400	0.0179	-0.0421	-0.0241	-0.0047	CEU
NA12777	0.0232	-0.0489	-0.0124	0.0252	CEU
NA12287	0.0127	-0.0419	0.0015	0.0095	CEU
NA12383	0.0202	-0.0485	-0.0122	0.0101	CEU
NA12340	0.0236	-0.0497	-0.0062	0.0349	CEU
NA12708	0.0192	-0.0478	-0.0011	0.0166	CEU
NA12273	0.0188	-0.0471	0.0023	0.0291	CEU
NA11892	0.0235	-0.0496	0.0088	0.0119	CEU
NA12546	0.0208	-0.037	-0.014	0.0051	CEU
NA12843	0.0174	-0.0413	-0.0276	0.0195	CEU
NA12348	0.0216	-0.0402	0.0065	0.0082	CEU
NA11917	0.0231	-0.0414	-0.0007	0.002	CEU
NA12718	0.0167	-0.0467	-0.0107	0.0297	CEU
NA12282	0.0208	-0.0418	0.0053	0.0038	CEU
NA11920	0.0151	-0.0405	-0.0038	0.03	CEU
NA12776	0.0168	-0.044	-0.022	0.0166	CEU
NA12283	0.0147	-0.0466	0.0006	0.0033	CEU
NA07435	0.0102	-0.0462	-0.0056	0.0096	CEU
NA12828	0.0159	-0.0348	0.01	-0.0002	CEU
NA07045	0.0156	-0.0418	-0.0185	0.0255	CEU
NA07031	0.0216	-0.0486	-0.015	0.005	CEU
NA12827	0.0223	-0.0397	0.0064	0.0105	CEU
NA12375	0.019	-0.0436	-0.0266	0.01	CEU
NA12343	0.0196	-0.0402	-0.0118	0.027	CEU
NA12778	0.0201	-0.0478	0.0049	0.0147	CEU
NA11930	0.0185	-0.0382	-0.018	0.0238	CEU
NA12890	0.0241	-0.05	0.0082	0.0283	CEU
NA07037	0.0172	-0.0467	-0.0052	0.0244	CEU
NA07347	0.024	-0.0458	-0.0216	0.0295	CEU
NA12829	0.0179	-0.0464	0.0139	0.0071	CEU
NA12749	0.021	-0.0484	-0.0122	0.0151	CEU
NA11894	0.0175	-0.0472	0.0031	0.0185	CEU
NA12286	0.0232	-0.0412	0.003	-0.0057	CEU
NA11918	0.0137	-0.0535	-0.0293	0.0153	CEU
NA12830	0.0216	-0.0442	-0.0036	0.0237	CEU
NA11893	0.0228	-0.0504	0.015	0.0133	CEU
NA11919	0.0187	-0.0469	-0.0124	-0.0117	CEU
NA12489	0.0217	-0.0464	-0.0061	0.0429	CEU
NA12399	0.0194	-0.0581	-0.0058	0.0354	CEU
NA12413	0.0192	-0.0439	-0.033	0.023	CEU
NA12842	0.0246	-0.0469	-0.0025	0.0231	CEU
NA12347	0.0271	-0.0422	-0.0103	0.0308	CEU
NA07346	0.0199	-0.0429	-0.0027	0.049	CEU
NA12775	0.0224	-0.048	0.005	0.0115	CEU
NA12889	0.0228	-0.0505	-0.0203	0.0312	CEU
NA12342	0.0173	-0.0448	-0.0031	-0.0003	CEU
NA12748	0.0229	-0.0474	0.0095	0.0147	CEU
NA11931	0.0155	-0.0476	0.004	0.0334	CEU
NA12045	0.0172	-0.0523	-0.0253	0.0154	CEU
NA12750	0.0178	-0.0489	-0.0068	-0.0061	CEU
NA11831	0.0243	-0.0501	-0.0241	0.0054	CEU
NA12146	0.02	-0.0396	-0.0058	0.0141	CEU
NA11882	0.0177	-0.0479	-0.01	0.0062	CEU
NA07056	0.0205	-0.0493	-0.0172	0.0222	CEU
NA12154	0.0259	-0.0501	-0.0107	0.0074	CEU
NA11839	0.0122	-0.0423	-0.0034	0.0351	CEU
NA12875	0.019	-0.0414	0.0132	0.0281	CEU
NA12156	0.0178	-0.0416	-0.0294	0.0167	CEU
NA12044	0.0188	-0.0439	-0.0201	0.0148	CEU
NA11992	0.0254	-0.0445	-0.0164	0.0071	CEU
NA11829	0.0156	-0.0517	-0.0165	0.007	CEU
NA12239	0.0215	-0.0427	0.0044	0.0022	CEU
NA12762	0.0234	-0.0425	-0.0104	0.0197	CEU
NA12716	0.0201	-0.0514	-0.0032	0.0261	CEU
NA12874	0.016	-0.0466	0.0297	0.0319	CEU
NA12760	0.0132	-0.0423	0.003	0.0287	CEU
NA06985	0.018	-0.0483	-0.0153	-0.0017	CEU
NA12003	0.0181	-0.0424	-0.004	0.0056	CEU
NA07022	0.0218	-0.0421	-0.0066	0.0091	CEU
NA12813	0.0169	-0.0446	-0.0067	0.0224	CEU
NA07055	0.0285	-0.0487	-0.0175	-0.012	CEU
NA12056	0.02	-0.051	-0.0156	0.0272	CEU
NA12145	0.0182	-0.0445	-0.0068	0.0044	CEU
NA12814	0.0222	-0.052	-0.0183	0.0482	CEU
NA12006	0.0202	-0.0421	-0.0102	0.0356	CEU
NA12763	0.0245	-0.0489	-0.0146	0.0314	CEU
NA07357	0.02	-0.0493	0.0032	0.017	CEU
NA12144	0.0186	-0.0465	-0.0204	0.0175	CEU
NA07000	0.0155	-0.0466	-0.0219	-0.0021	CEU
NA11832	0.0206	-0.0444	-0.0209	0.0131	CEU
NA11840	0.0232	-0.0413	-0.0005	0.0012	CEU
NA12761	0.0221	-0.0532	-0.016	0.0203	CEU
NA06994	0.0235	-0.0474	-0.0229	-0.0091	CEU
NA11993	0.0133	-0.0532	-0.0124	0.0384	CEU
NA11995	0.0206	-0.0502	-0.0229	0.0466	CEU
NA12891	0.0242	-0.044	0.0017	0.0314	CEU
NA12751	0.0189	-0.0496	-0.0156	0.0117	CEU
NA12005	0.0164	-0.0443	-0.0064	0.017	CEU
NA12234	0.0192	-0.0467	0.0077	0.0064	CEU
NA07345	0.015	-0.0451	-0.0056	0.0134	CEU
NA12892	0.0172	-0.0455	-0.0278	0.0209	CEU
NA12248	0.0187	-0.0442	-0.0306	0.0025	CEU
NA12872	0.0214	-0.0521	-0.0166	0.0459	CEU
NA12155	0.0158	-0.053	-0.0154	0.0131	CEU
NA06993	0.0214	-0.0502	-0.0086	-0.0051	CEU
NA11830	0.023	-0.0446	-0.0056	0.0118	CEU
NA12249	0.0151	-0.0438	-0.0256	-0.0019	CEU
NA12057	0.0193	-0.0516	-0.0122	0.0251	CEU
NA12812	0.0186	-0.0451	-0.0082	0.0012	CEU
NA11881	0.0251	-0.0511	-0.011	0.0438	CEU
NA11994	0.013	-0.0493	-0.0051	0.0041	CEU
NA12873	0.0128	-0.0511	0.0091	0.0439	CEU
NA12815	0.0155	-0.0454	-0.0076	0.0288	CEU
NA12043	0.0216	-0.0438	-0.0135	0.0202	CEU
NA12264	0.02	-0.0449	-0.0066	0.0187	CEU
NA18597	0.032	0.0356	-0.0218	0.0243	CHB
NA18615	0.0252	0.0366	-0.0308	-0.0035	CHB
NA18557	0.03	0.0518	-0.0045	0.0058	CHB
NA18628	0.0324	0.051	-0.0071	0.0057	CHB
NA18745	0.0408	0.0418	0.0128	-0.0021	CHB
NA18640	0.0346	0.0462	0.0158	0.0133	CHB
NA18747	0.0301	0.042	-0.0204	0.0069	CHB
NA18596	0.0374	0.0448	-0.0316	0.0179	CHB
NA18536	0.0359	0.0406	-0.0247	0.0296	CHB
NA18599	0.0309	0.0421	-0.0266	-0.0037	CHB
NA18544	0.0364	0.0423	-0.0255	0.004	CHB
NA18602	0.0327	0.0378	-0.0135	-0.0216	CHB
NA18614	0.0334	0.0399	0.0054	0.0126	CHB
NA18548	0.0354	0.0401	-0.0199	-0.0032	CHB
NA18616	0.0357	0.0415	-0.0234	0.0022	CHB
NA18559	0.0356	0.0354	0.0149	-0.0047	CHB
NA18619	0.0359	0.0386	-0.0083	0.0204	CHB
NA18638	0.0324	0.0427	-0.0113	-0.0069	CHB
NA18639	0.0296	0.0433	0.0053	-0.017	CHB
NA18627	0.0368	0.0305	0.0075	0.0339	CHB
NA18631	0.0332	0.0433	0.0009	0.0048	CHB
NA18634	0.0357	0.0374	-0.0244	-0.0023	CHB
NA18642	0.0257	0.0383	-0.0056	-0.0035	CHB
NA18626	0.0388	0.0361	-0.0145	0.0289	CHB
NA18543	0.0328	0.0401	0.005	-0.0202	CHB
NA18610	0.0319	0.0343	0.0014	0.0239	CHB
NA18617	0.0345	0.0554	0.006	-0.0156	CHB
NA18613	0.0328	0.048	-0.0284	0.0196	CHB
NA18647	0.0345	0.0407	-0.0075	-0.0223	CHB
NA18630	0.034	0.0451	-0.0146	-0.0026	CHB
NA18641	0.03	0.0495	0.0092	0.0408	CHB
NA18748	0.0282	0.0411	-0.0101	0.0042	CHB
NA18749	0.0331	0.0413	-0.0253	0.0078	CHB
NA18757	0.036	0.0371	0.0193	-0.0004	CHB
NA18546	0.0361	0.0461	-0.0049	-0.0279	CHB
NA18643	0.0312	0.0417	0.0037	0.0234	CHB
NA18645	0.0323	0.0453	-0.0182	-0.0145	CHB
NA18534	0.0287	0.0496	-0.0205	-0.0173	CHB
NA18595	0.0355	0.0361	0.0048	-0.0157	CHB
NA18618	0.0362	0.0348	0.0317	0.0159	CHB
NA18740	0.0277	0.04	-0.0172	-0.0007	CHB
NA18524	0.037	0.0425	-0.0181	0.0067	CHB
NA18635	0.0354	0.0389	-0.0382	0.012	CHB
NA18537	0.0338	0.0358	0.0028	0.008	CHB
NA18572	0.027	0.0427	0.0231	-0.0052	CHB
NA18592	0.0342	0.0404	-0.0094	0.0042	CHB
NA18526	0.0353	0.0409	-0.0189	0.013	CHB
NA18529	0.0373	0.0414	-0.0026	-0.0006	CHB
NA18558	0.0247	0.04	-0.0065	0.0094	CHB
NA18562	0.0317	0.0417	-0.0071	-0.0058	CHB
NA18545	0.0325	0.0467	-0.0227	0.0227	CHB
NA18609	0.0301	0.0414	0.0007	0.0003	CHB
NA18552	0.0362	0.0466	-0.0122	-0.0049	CHB
NA18611	0.034	0.0425	-0.0079	-0.0205	CHB
NA18555	0.0299	0.041	-0.0132	0.0106	CHB
NA18566	0.0395	0.0383	-0.002	-0.0006	CHB
NA18563	0.0352	0.0455	-0.0263	-0.003	CHB
NA18570	0.037	0.039	0.0012	0.0198	CHB
NA18612	0.0306	0.0373	0.0057	0.0259	CHB
NA18621	0.0407	0.0431	-0.0338	-0.0168	CHB
NA18622	0.0346	0.0437	-0.0019	0.0033	CHB
NA18573	0.0276	0.0361	-0.0055	-0.0102	CHB
NA18577	0.035	0.0427	-0.0081	0.0096	CHB
NA18579	0.0343	0.0391	-0.0149	0.0027	CHB
NA18632	0.0351	0.0438	0.0016	0.0225	CHB
NA18636	0.0335	0.0387	-0.0011	0.0089	CHB
NA18593	0.0285	0.0376	-0.0199	0.0163	CHB
NA18603	0.032	0.0497	0.0261	-0.0004	CHB
NA18624	0.0304	0.0446	-0.0223	0.0081	CHB
NA18550	0.0308	0.0373	0.0044	0.0203	CHB
NA18605	0.0262	0.0447	0.0085	-0.0231	CHB
NA18542	0.0273	0.0393	-0.0191	0.0266	CHB
NA18532	0.0307	0.0437	-0.0351	-0.0354	CHB
NA18561	0.0381	0.0499	0.0089	0.0154	CHB
NA18608	0.0389	0.0348	0.017	-0.0048	CHB
NA18564	0.0349	0.041	0.0008	0.0014	CHB
NA18571	0.036	0.0405	-0.0215	-0.0318	CHB
NA18620	0.0409	0.0391	0.0296	0.0016	CHB
NA18623	0.0414	0.0345	-0.0256	0.0087	CHB
NA18576	0.0326	0.039	-0.0176	0.0118	CHB
NA18582	0.0351	0.0456	-0.0188	0.0286	CHB
NA18633	0.0371	0.0438	0.0084	0.0164	CHB
NA18637	0.035	0.0476	-0.0116	-0.0032	CHB
NA18594	0.0315	0.0422	-0.0248	0.0143	CHB
NA17970	0.0309	0.0424	-0.0131	0.0235	CHD
NA17977	0.0363	0.0437	0.0078	0.0087	CHD
NA17981	0.035	0.0378	-0.0034	0.0236	CHD
NA17993	0.0325	0.0388	0.024	-0.0118	CHD
NA18101	0.0307	0.0421	0.003	0.0092	CHD
NA18105	0.0382	0.0393	-0.0152	0.0079	CHD
NA18109	0.0261	0.0443	-0.0124	0.0052	CHD
NA18129	0.0316	0.0424	-0.0076	-0.0145	CHD
NA18135	0.0344	0.0416	-0.0115	-0.0032	CHD
NA18139	0.033	0.0405	-0.0092	0.0053	CHD
NA18144	0.0321	0.0487	0.0081	0.0195	CHD
NA18150	0.0318	0.0379	-0.0006	0.0204	CHD
NA18154	0.0342	0.0463	-0.0152	-0.001	CHD
NA18162	0.0389	0.0436	0.0064	0.0051	CHD
NA17974	0.0414	0.0376	0.0042	0.0222	CHD
NA17975	0.0292	0.0406	-0.0101	-0.0182	CHD
NA17980	0.0394	0.0438	-0.0227	-0.0022	CHD
NA17986	0.0369	0.0418	-0.0005	0.0334	CHD
NA17989	0.0342	0.0361	0.0004	0.0094	CHD
NA17997	0.0377	0.0478	-0.02	-0.0156	CHD
NA18106	0.0315	0.04	-0.012	-0.0043	CHD
NA18114	0.0328	0.0419	0.0033	0.0175	CHD
NA18122	0.0272	0.0438	0.0046	0.0159	CHD
NA18138	0.0385	0.0488	-0.0186	0.0057	CHD
NA18149	0.0337	0.0447	-0.0114	-0.0058	CHD
NA17987	0.0326	0.0413	-0.0169	0.0014	CHD
NA17988	0.0368	0.0365	-0.0092	0.0483	CHD
NA17998	0.034	0.0403	-0.0213	0.0006	CHD
NA18107	0.03	0.0332	-0.0317	0.0022	CHD
NA18108	0.0332	0.0416	0.0036	0.009	CHD
NA18128	0.0323	0.052	-0.0302	-0.0025	CHD
NA18146	0.0338	0.0359	-0.0111	0.0085	CHD
NA18148	0.0311	0.0446	-0.0034	-0.0329	CHD
NA18161	0.0367	0.0417	-0.0057	0.0081	CHD
NA18670	0.0389	0.0361	-0.0093	-0.0044	CHD
NA18694	0.0322	0.0428	-0.0229	0.0261	CHD
NA18696	0.0329	0.0394	-0.0175	-0.0089	CHD
NA17965	0.0387	0.0451	0.0041	0.0016	CHD
NA17967	0.0292	0.0447	-0.0096	-0.0005	CHD
NA17969	0.0319	0.049	-0.0198	-0.0029	CHD
NA17983	0.0285	0.0435	-0.0132	-0.0363	CHD
NA18117	0.0284	0.0307	0.0197	0.0218	CHD
NA18120	0.0299	0.0339	-0.018	0.0235	CHD
NA18124	0.034	0.0422	-0.023	0.0157	CHD
NA18125	0.0336	0.0355	-0.018	-0.0023	CHD
NA18127	0.0329	0.0391	-0.0096	0.0258	CHD
NA18132	0.035	0.0437	-0.0196	-0.005	CHD
NA18141	0.0288	0.0342	0.0198	-0.0033	CHD
NA18143	0.0278	0.0352	-0.0155	-0.0018	CHD
NA18147	0.0313	0.0429	-0.0258	-0.0091	CHD
NA18155	0.0313	0.0388	-0.0164	-0.0163	CHD
NA18158	0.0267	0.0406	-0.0077	-0.0035	CHD
NA18674	0.0278	0.0484	-0.0257	-0.0191	CHD
NA17982	0.0361	0.0449	0.0219	0.0219	CHD
NA17990	0.0325	0.0431	0.0153	0.0391	CHD
NA18112	0.0376	0.0365	-0.0129	-0.0138	CHD
NA18118	0.0304	0.0414	-0.0182	-0.0106	CHD
NA18151	0.0348	0.0379	-0.0156	-0.0008	CHD
NA18153	0.0343	0.0358	-0.0028	-0.0073	CHD
NA18702	0.0301	0.0398	-0.0144	0.0046	CHD
NA18704	0.0388	0.0368	-0.0119	0.0253	CHD
NA17976	0.0316	0.0472	-0.0146	-0.0351	CHD
NA17979	0.0336	0.0495	-0.0271	-0.0143	CHD
NA18156	0.0303	0.038	-0.0236	0.0152	CHD
NA18152	0.0349	0.0542	-0.0312	0.0095	CHD
NA18160	0.03	0.0311	0.0032	0.0088	CHD
NA18682	0.0329	0.0379	-0.0097	-0.0124	CHD
NA18689	0.0322	0.0398	0.005	0.0091	CHD
NA18685	0.0278	0.0293	0.0176	0.0059	CHD
NA17962	0.0386	0.0562	0.0006	0.0028	CHD
NA17966	0.0259	0.0366	0.022	-0.0007	CHD
NA17999	0.0369	0.0374	-0.0144	0.0132	CHD
NA17968	0.0359	0.0461	0.0029	-0.0271	CHD
NA17995	0.0329	0.0428	-0.0325	-0.012	CHD
NA17996	0.0328	0.038	0.0189	0.0004	CHD
NA18131	0.0296	0.0396	-0.0061	0.006	CHD
NA18134	0.0362	0.0395	-0.0182	0.011	CHD
NA18157	0.039	0.0378	-0.006	0.0085	CHD
NA18159	0.0304	0.0447	0.0187	0.0239	CHD
NA17972	0.0332	0.0396	-0.0052	0.0082	CHD
NA18133	0.0359	0.039	-0.0269	0.0124	CHD
NA18166	0.0278	0.0438	-0.0236	0.031	CHD
NA18102	0.0303	0.0431	-0.0156	-0.0032	CHD
NA18136	0.0339	0.039	-0.0067	0.0103	CHD
NA18140	0.0362	0.0382	0.0071	0.0086	CHD
NA20847	0.0181	-0.0126	0.0835	-0.0375	GIH
NA20849	0.0157	-0.0094	0.0881	-0.0519	GIH
NA20851	0.0136	-0.0168	0.0628	-0.0649	GIH
NA20853	0.0224	-0.0195	0.1107	-0.0541	GIH
NA20906	0.0105	-0.0096	0.0373	-0.0665	GIH
NA20866	0.0152	-0.0138	0.0522	-0.0726	GIH
NA21104	0.0182	-0.0199	0.0825	-0.0739	GIH
NA20907	0.0114	-0.0282	0.0472	-0.0466	GIH
NA20908	0.014	-0.0151	0.0494	-0.0784	GIH
NA21086	0.0147	-0.011	0.0516	-0.0572	GIH
NA21101	0.0169	-0.0184	0.0608	-0.0759	GIH
NA21106	0.0215	-0.0199	0.0782	-0.068	GIH
NA21125	0.0149	-0.0134	0.0747	-0.0471	GIH
NA21137	0.0206	-0.0223	0.0829	-0.0517	GIH
NA21141	0.0176	-0.0188	0.0535	-0.0593	GIH
NA21142	0.0168	-0.0188	0.0527	-0.0774	GIH
NA20883	0.0173	-0.0151	0.0813	-0.0717	GIH
NA20891	0.0204	-0.0217	0.0627	-0.0286	GIH
NA20901	0.0171	-0.0181	0.0721	-0.0603	GIH
NA21090	0.0181	-0.0147	0.0832	-0.0843	GIH
NA21092	0.0163	-0.0142	0.0579	-0.0207	GIH
NA21094	0.0201	-0.0152	0.0867	-0.0733	GIH
NA21098	0.0159	-0.0198	0.1076	-0.0537	GIH
NA21100	0.0198	-0.0194	0.0968	-0.0695	GIH
NA21105	0.0177	-0.0086	0.0712	-0.0641	GIH
NA21107	0.0086	-0.0199	0.0888	-0.0819	GIH
NA21109	0.0167	-0.0071	0.0725	-0.0389	GIH
NA20888	0.0138	-0.0144	0.0721	-0.0773	GIH
NA20892	0.0155	-0.0143	0.075	-0.0445	GIH
NA20900	0.0173	-0.0296	0.0451	-0.0495	GIH
NA20910	0.0149	-0.0225	0.0609	-0.0353	GIH
NA21088	0.019	-0.0175	0.0894	-0.0743	GIH
NA21089	0.0169	-0.023	0.1013	-0.0571	GIH
NA21102	0.0181	-0.022	0.0549	-0.0341	GIH
NA20845	0.0181	-0.0122	0.0458	-0.0417	GIH
NA20850	0.0172	-0.0191	0.058	-0.024	GIH
NA20852	0.0171	-0.0237	0.064	-0.0509	GIH
NA20858	0.0184	-0.0212	0.0289	-0.0207	GIH
NA20870	0.0145	-0.0271	0.0408	-0.0439	GIH
NA20889	0.0177	-0.0225	0.0967	-0.0739	GIH
NA20897	0.013	-0.0047	0.0671	-0.059	GIH
NA20904	0.0254	-0.0213	0.0313	-0.065	GIH
NA20911	0.0143	-0.0175	0.0682	-0.0601	GIH
NA21099	0.017	-0.0158	0.0402	-0.0746	GIH
NA21112	0.0201	-0.0155	0.0712	-0.0534	GIH
NA21116	0.0205	-0.0217	0.0744	-0.0397	GIH
NA20862	0.021	-0.029	0.0591	-0.0467	GIH
NA21143	0.0159	-0.0205	0.0664	-0.0506	GIH
NA21144	0.0176	-0.0141	0.0764	-0.0401	GIH
NA20871	0.0174	-0.0185	0.0732	-0.0818	GIH
NA20887	0.0138	-0.0222	0.0742	-0.0611	GIH
NA20890	0.0218	-0.0165	0.0495	-0.0248	GIH
NA20898	0.0201	-0.0181	0.0332	-0.0351	GIH
NA20903	0.0209	-0.0124	0.0391	-0.0413	GIH
NA20909	0.0206	-0.0248	0.0513	-0.0417	GIH
NA21113	0.0171	-0.0232	0.0614	-0.0704	GIH
NA21115	0.0115	-0.0129	0.0666	-0.0722	GIH
NA21118	0.0137	-0.0151	0.0867	-0.078	GIH
NA21119	0.0115	-0.0174	0.1013	-0.0597	GIH
NA21123	0.0159	-0.0133	0.078	-0.0656	GIH
NA21097	0.015	-0.0225	0.065	-0.0372	GIH
NA20882	0.0204	-0.0235	0.0492	-0.0294	GIH
NA20894	0.0189	-0.0108	0.0586	-0.0807	GIH
NA20896	0.0253	-0.0161	0.0692	-0.0476	GIH
NA20902	0.0128	-0.01	0.0627	-0.0847	GIH
NA20895	0.0209	-0.0227	0.0593	-0.0329	GIH
NA20856	0.0184	-0.0204	0.0797	-0.0421	GIH
NA20869	0.0207	-0.0249	0.0822	-0.0491	GIH
NA20872	0.0106	-0.0219	0.0539	-0.0418	GIH
NA20874	0.0171	-0.0209	0.0512	-0.0421	GIH
NA20854	0.0164	-0.0246	0.0619	-0.0633	GIH
NA20879	0.0211	-0.0182	0.0686	-0.0633	GIH
NA21111	0.0226	-0.0178	0.0755	-0.0355	GIH
NA20846	0.015	-0.0222	0.0542	-0.0465	GIH
NA20899	0.0241	-0.0242	0.0757	-0.0536	GIH
NA21108	0.0208	-0.0233	0.0715	-0.0385	GIH
NA20861	0.0147	-0.0145	0.0722	-0.0598	GIH
NA20873	0.0166	-0.0168	0.0586	-0.046	GIH
NA20884	0.0182	-0.018	0.0865	-0.0636	GIH
NA21091	0.0125	-0.0122	0.0649	-0.0457	GIH
NA20875	0.0181	-0.016	0.0467	-0.1027	GIH
NA20876	0.0179	-0.0068	0.1006	-0.0484	GIH
NA20877	0.0128	-0.0227	0.0664	-0.056	GIH
NA21103	0.0167	-0.0228	0.0585	-0.0608	GIH
NA20885	0.0196	-0.0251	0.0767	-0.0468	GIH
NA21117	0.0193	-0.0076	0.0857	-0.0536	GIH
NA20859	0.0122	-0.023	0.0827	-0.0758	GIH
NA20881	0.0173	-0.0185	0.0529	-0.0534	GIH
NA18946	0.0296	0.043	-0.0035	0.019	JPT
NA18979	0.0339	0.0354	0.0039	0.0252	JPT
NA19058	0.0381	0.0377	-0.0267	-0.0006	JPT
NA18993	0.0345	0.0397	-0.0035	-0.0122	JPT
NA19060	0.0351	0.0367	-0.01	0.0214	JPT
NA19062	0.0319	0.0381	-0.001	0.005	JPT
NA18955	0.0336	0.041	0.0087	-0.0345	JPT
NA18962	0.0299	0.0359	0.018	0.0186	JPT
NA18977	0.0265	0.0321	-0.0025	0.0365	JPT
NA18954	0.0313	0.0399	-0.0241	0.0059	JPT
NA19066	0.0294	0.042	0.0087	-0.0021	JPT
NA19010	0.0331	0.0392	-0.0077	0.0279	JPT
NA19054	0.0293	0.0458	0.0012	0.0121	JPT
NA19064	0.0288	0.0439	-0.0061	-0.0135	JPT
NA19072	0.0317	0.0425	-0.0209	0.0078	JPT
NA19075	0.0319	0.0409	-0.0132	-0.0038	JPT
NA19065	0.0336	0.0435	-0.0173	-0.0073	JPT
NA19074	0.032	0.0386	-0.0163	0.0107	JPT
NA19076	0.0326	0.0497	-0.0095	-0.0251	JPT
NA19063	0.0365	0.0423	-0.0046	0.0138	JPT
NA19002	0.0335	0.0361	0.0171	0.003	JPT
NA19067	0.0347	0.0471	-0.0175	0.0008	JPT
NA19057	0.0338	0.0385	0.024	-0.0312	JPT
NA19068	0.0348	0.0456	0.0125	0.0052	JPT
NA19059	0.0334	0.0361	0.0102	0.018	JPT
NA19070	0.0305	0.044	-0.0175	0.009	JPT
NA19077	0.0339	0.0498	-0.0215	-0.0126	JPT
NA19078	0.0343	0.0333	0.0171	-0.0187	JPT
NA19079	0.0305	0.0416	-0.0067	0.0102	JPT
NA19080	0.0304	0.0442	-0.0129	-0.0007	JPT
NA19081	0.0316	0.0373	-0.0245	0.002	JPT
NA19083	0.0295	0.0412	-0.0093	-0.0095	JPT
NA19085	0.0305	0.0429	0.0218	0.0031	JPT
NA19084	0.0334	0.031	0.0031	-0.0349	JPT
NA19086	0.0343	0.0415	0.0068	-0.0313	JPT
NA18939	0.0289	0.0466	-0.012	0.0092	JPT
NA19088	0.036	0.0461	-0.024	0.0373	JPT
NA19087	0.033	0.0433	-0.0156	0.0045	JPT
NA19055	0.029	0.0404	0.0066	-0.0113	JPT
NA18957	0.0291	0.0392	-0.0103	0.0007	JPT
NA18963	0.0336	0.0411	-0.0023	-0.0187	JPT
NA19001	0.0326	0.039	-0.0103	0.0056	JPT
NA19009	0.0318	0.0386	0.0121	0.0157	JPT
NA19056	0.0333	0.0413	-0.0169	0.0115	JPT
NA18942	0.0307	0.0415	-0.0042	0.0021	JPT
NA18949	0.0335	0.0454	0.0076	-0.0106	JPT
NA18970	0.0283	0.0439	0.0028	-0.0038	JPT
NA18945	0.0337	0.0321	-0.0247	0.0256	JPT
NA18940	0.029	0.0423	0.0029	-0.0107	JPT
NA18964	0.0342	0.0385	0.0283	0.0107	JPT
NA18953	0.033	0.0382	-0.0047	0.0021	JPT
NA18961	0.036	0.0453	-0.0027	-0.0038	JPT
NA18972	0.029	0.0446	0.0043	0.021	JPT
NA18967	0.035	0.0443	-0.0091	0.0014	JPT
NA18976	0.0357	0.043	0.0106	0.007	JPT
NA18981	0.0291	0.0349	0.0085	-0.0004	JPT
NA18971	0.0356	0.0383	-0.0343	0.006	JPT
NA18994	0.0302	0.0398	0.0026	-0.0062	JPT
NA18998	0.0329	0.0389	0.0026	-0.0032	JPT
NA19000	0.0313	0.0461	-0.0317	0.0113	JPT
NA18943	0.0319	0.0317	0.0076	0.002	JPT
NA18947	0.0296	0.0398	0.0142	0.0077	JPT
NA18944	0.0356	0.0427	-0.0135	0.0038	JPT
NA18948	0.0299	0.0431	-0.0002	0.0173	JPT
NA18951	0.0277	0.0376	0.0255	-0.0063	JPT
NA18952	0.0344	0.0433	-0.0163	0.0014	JPT
NA18956	0.0287	0.0307	0.0093	0.0175	JPT
NA18968	0.031	0.038	-0.0159	-0.0119	JPT
NA18959	0.0395	0.0326	0.0041	-0.0174	JPT
NA18969	0.0296	0.0368	0.0176	-0.0036	JPT
NA18960	0.0342	0.039	0.0089	0.0259	JPT
NA18965	0.0384	0.0417	-0.0004	-0.0079	JPT
NA18973	0.0343	0.0352	0.0201	0.0189	JPT
NA18966	0.0295	0.0364	0.0032	0.0024	JPT
NA18975	0.0299	0.0346	0.0014	0.0286	JPT
NA18978	0.0336	0.0388	-0.0122	0.0049	JPT
NA18980	0.0367	0.0409	0.0131	0.0059	JPT
NA18974	0.0376	0.0426	0.0184	-0.004	JPT
NA18987	0.0342	0.0416	-0.0201	-0.0028	JPT
NA18990	0.0339	0.0486	0.0018	0.0036	JPT
NA18991	0.0312	0.0433	0.0121	0.0126	JPT
NA18995	0.0339	0.0358	0.0069	-0.0094	JPT
NA18997	0.0352	0.043	-0.0216	-0.0149	JPT
NA19005	0.0316	0.0377	0.0265	0.0086	JPT
NA18999	0.0355	0.0346	0.0132	-0.0128	JPT
NA19007	0.0358	0.0453	0.0054	-0.029	JPT
NA19028	-0.0401	0.0079	-0.0065	0.0014	LWK
NA19031	-0.0399	0.0115	0.0059	0.0024	LWK
NA19035	-0.0363	0.0044	-0.0049	0.0087	LWK
NA19027	-0.0384	0.0053	-0.0159	-0.0272	LWK
NA19041	-0.043	0.0086	0.0308	0.0268	LWK
NA19046	-0.0377	0.0121	-0.0101	-0.0181	LWK
NA19308	-0.0372	0.0135	0.0198	0.0221	LWK
NA19311	-0.0388	0.0181	0.01	-0.0124	LWK
NA19317	-0.0397	0.0066	0.0118	0.0075	LWK
NA19376	-0.0424	0.0044	0.0237	-0.0239	LWK
NA19380	-0.0393	0.0057	-0.0008	0.0143	LWK
NA19383	-0.0481	0.0052	-0.0102	0.0046	LWK
NA19393	-0.0407	0.0121	-0.0114	0.0086	LWK
NA19397	-0.0429	0.0087	-0.0095	0.0014	LWK
NA19430	-0.043	0.0112	-0.0036	-0.0032	LWK
NA19466	-0.0452	0.0098	0.008	0.0104	LWK
NA19038	-0.0479	0.0084	-0.0068	-0.0187	LWK
NA19314	-0.0399	0.0048	-0.0197	-0.0188	LWK
NA19315	-0.0419	0.0061	0.0071	0.0377	LWK
NA19324	-0.0393	0.012	0.0062	-0.0195	LWK
NA19328	-0.0451	0.0037	0.0085	0.0462	LWK
NA19377	-0.0417	0.0106	-0.0118	0.0139	LWK
NA19381	-0.0369	0.0032	0.006	-0.0032	LWK
NA19398	-0.0353	0.0085	0.0051	-0.0054	LWK
NA19403	-0.0397	0.0065	-0.0014	-0.0067	LWK
NA19437	-0.0384	0.0135	-0.0079	-0.0064	LWK
NA19439	-0.0441	0.014	-0.0114	-0.0061	LWK
NA19440	-0.0457	0.0168	0.012	0.0042	LWK
NA19463	-0.0414	0.0102	0.007	-0.0052	LWK
NA19467	-0.0377	0.0098	0.022	0.0034	LWK
NA19470	-0.0477	0.0154	0.0035	0.0167	LWK
NA19471	-0.04	0.0103	0.0227	0.0106	LWK
NA19473	-0.0435	0.009	0.0071	0.0052	LWK
NA19307	-0.0347	0.0062	0.0114	0.0269	LWK
NA19318	-0.0426	0.0045	0.0195	0.0233	LWK
NA19319	-0.0355	0.0098	0.0187	-0.0196	LWK
NA19334	-0.039	0.0066	0.0063	-0.0126	LWK
NA19350	-0.039	0.0039	-0.0066	-0.0146	LWK
NA19352	-0.0447	0.0067	0.0326	-0.0072	LWK
NA19359	-0.043	0.0057	0.0092	0.013	LWK
NA19375	-0.0436	0.009	0.0142	-0.0055	LWK
NA19428	-0.0364	0.0108	0.0108	-0.0058	LWK
NA19429	-0.0448	0.0078	0.0012	0.0076	LWK
NA19443	-0.0445	0.008	-0.008	0.0181	LWK
NA19455	-0.0342	0.0131	-0.0053	-0.0079	LWK
NA19313	-0.0421	0.0131	0.0097	-0.0086	LWK
NA19316	-0.0395	0.0058	0.0188	0.0106	LWK
NA19321	-0.0416	0.002	0.0199	-0.0202	LWK
NA19332	-0.0466	0.0091	-0.025	-0.0136	LWK
NA19379	-0.0407	0.0036	0.0304	0.0024	LWK
NA19391	-0.0405	0.0124	0.0116	0.0002	LWK
NA19396	-0.0419	0.0176	0.0229	0.0081	LWK
NA19434	-0.0344	0.0061	0.0108	0.0287	LWK
NA19435	-0.0407	0.0147	0.0237	0.0084	LWK
NA19436	-0.0398	0.0152	0.042	0.0136	LWK
NA19438	-0.038	0.0083	-0.0043	0.0066	LWK
NA19445	-0.0382	0.0079	-0.0127	-0.0233	LWK
NA19446	-0.0431	0.0045	0.0104	-0.0013	LWK
NA19462	-0.0487	0.0133	0.0246	0.0065	LWK
NA19468	-0.0361	0.0069	0.0147	0.017	LWK
NA19469	-0.0474	0.0035	-0.0212	0.0025	LWK
NA19472	-0.0374	0.0038	0.0082	0.0005	LWK
NA19346	-0.0401	0.0087	0.0109	0.0309	LWK
NA19347	-0.0416	0.0126	0.0169	-0.0042	LWK
NA19371	-0.0406	0.0016	-0.0089	0.0163	LWK
NA19374	-0.0422	0.0162	-0.0032	0.0146	LWK
NA19382	-0.0398	0.0063	0.0088	0.0001	LWK
NA19384	-0.0394	0.0112	0.0192	0.0261	LWK
NA19385	-0.0423	0.006	-0.0019	-0.0023	LWK
NA19444	-0.0358	0.0056	0.0192	0.0193	LWK
NA19448	-0.042	0.0068	-0.0107	0.0141	LWK
NA19452	-0.0431	0.0199	-0.0054	-0.027	LWK
NA19327	-0.0313	0.0141	0.0007	-0.0314	LWK
NA19390	-0.0474	0.0072	0.0065	-0.0122	LWK
NA19399	-0.0455	0.0131	0.0129	0.0055	LWK
NA19404	-0.0344	0.0057	-0.0234	-0.0123	LWK
NA19431	-0.0454	0.0153	0.0165	-0.0061	LWK
NA19449	-0.0405	0.008	0.004	0.0203	LWK
NA19456	-0.0443	0.0099	-0.0009	0.0011	LWK
NA19474	-0.0423	0.008	0.0217	0.0171	LWK
NA19373	-0.0418	0.0159	-0.0051	0.0203	LWK
NA19036	-0.0432	0.0117	-0.0101	-0.0169	LWK
NA19309	-0.0401	0.0109	0.0261	0.0306	LWK
NA19394	-0.0449	0.0162	-0.0041	-0.0203	LWK
NA19451	-0.0393	0.0086	0.011	0.0283	LWK
NA19044	-0.0422	0.0067	-0.0026	0.0231	LWK
NA19360	-0.0371	0.008	0.0141	-0.0023	LWK
NA19310	-0.0437	0.015	0.0091	-0.0035	LWK
NA19457	-0.0452	0.0093	0.0121	0.0117	LWK
NA19372	-0.0404	0.0116	0.0236	-0.008	LWK
NA19663	0.0219	-0.0038	0.0165	0.0378	MEX
NA19664	0.0235	-0.0085	-0.0009	0.0457	MEX
NA19722	0.0126	-0.0115	-0.0109	0.0214	MEX
NA19723	0.0178	-0.0122	0.0138	0.0231	MEX
NA19649	0.0199	-0.03	-0.0084	0.0146	MEX
NA19669	0.0284	-0.0249	-0.0052	0.0039	MEX
NA19657	0.0295	-0.0075	-0.0127	0.0294	MEX
NA19658	0.0198	-0.0263	-0.0051	0	MEX
NA19719	0.0157	-0.0092	-0.0324	0.0493	MEX
NA19720	0.0213	0.0004	-0.0189	0.0292	MEX
NA19726	0.0228	-0.005	-0.0147	0.0381	MEX
NA19747	0.0223	-0.0112	-0.033	0.0187	MEX
NA19759	0.0243	0.0061	-0.0178	0.0452	MEX
NA19773	0.0172	-0.0203	0.0028	0.0288	MEX
NA19780	0.0176	-0.0185	-0.0072	0.0331	MEX
NA19675	0.0171	-0.0432	-0.006	-0.0012	MEX
NA19676	0.0253	-0.0299	-0.004	0.0357	MEX
NA19651	0.0154	-0.0251	-0.0002	0.0079	MEX
NA19684	0.0186	-0.027	0.0063	0.0372	MEX
NA19725	0.0186	-0.0248	-0.028	0.014	MEX
NA19755	0.0232	-0.0048	0.0082	0.0407	MEX
NA19756	0.0184	-0.0051	-0.0168	0.0317	MEX
NA19774	0.0146	-0.0117	0.0052	0.0547	MEX
NA19776	0.0147	-0.0153	-0.0044	0.045	MEX
NA19777	0.0256	-0.0099	0.018	0.0442	MEX
NA19783	0.0279	-0.004	-0.0169	0.0397	MEX
NA19661	0.0221	-0.0209	-0.0104	0.0308	MEX
NA19682	0.0285	-0.0136	-0.0131	-0.0051	MEX
NA19771	0.0221	-0.0206	-0.0086	0.0359	MEX
NA19779	0.0132	-0.0205	0.002	0.0115	MEX
NA19782	0.0233	-0.0132	-0.0014	0.0288	MEX
NA19788	0.0231	-0.0049	0.0025	0.0556	MEX
NA19660	0.0228	-0.022	-0.027	0.0236	MEX
NA19678	0.0149	-0.0294	-0.0028	0.0231	MEX
NA19681	0.0244	-0.0106	-0.0091	0.0414	MEX
NA19746	0.0234	-0.0085	-0.0074	0.0419	MEX
NA19794	0.0233	-0.0225	0.0007	0.0351	MEX
NA19795	0.0138	-0.022	0.0082	0.0208	MEX
NA19654	0.0241	-0.0183	-0.0152	0.0228	MEX
NA19749	0.0236	-0.0122	-0.0018	-0.0036	MEX
NA19761	0.0208	-0.006	0.0013	0.0554	MEX
NA19762	0.0201	0	-0.0079	0.0104	MEX
NA19770	0.0179	-0.0234	0.0025	0.0406	MEX
NA19670	0.0181	-0.0081	0.0096	0.0287	MEX
NA19716	0.0221	-0.0066	-0.0138	0.0321	MEX
NA19750	0.0164	-0.0244	-0.0007	0.0114	MEX
NA19789	0.0161	-0.0171	0.0173	-0.0016	MEX
NA19685	0.0255	-0.0255	-0.0048	0.0103	MEX
NA19679	0.0158	-0.0447	0.0001	-0.0202	MEX
NA19652	0.016	-0.036	-0.0193	-0.0003	MEX
NA21297	-0.0321	0.001	-0.0205	0.0105	MKK
NA21379	-0.0298	-0.0025	-0.0444	-0.033	MKK
NA21528	-0.0217	-0.0014	-0.0407	-0.056	MKK
NA21423	-0.0303	0.0015	-0.0651	-0.0479	MKK
NA21634	-0.0313	-0.0031	-0.0555	-0.0238	MKK
NA21447	-0.0329	0.0016	-0.0395	-0.0233	MKK
NA21513	-0.0328	0.0002	-0.0593	-0.0603	MKK
NA21400	-0.0323	-0.0032	-0.0411	-0.0366	MKK
NA21454	-0.0286	0.002	-0.064	-0.0397	MKK
NA21717	-0.0256	-0.0037	-0.041	-0.0583	MKK
NA21476	-0.032	0.0034	-0.0517	-0.0402	MKK
NA21384	-0.0281	0.0023	-0.0106	-0.0532	MKK
NA21391	-0.0317	-0.004	-0.0249	-0.0316	MKK
NA21716	-0.0308	-0.0006	-0.0478	-0.0284	MKK
NA21382	-0.0316	0.0014	-0.0306	-0.0471	MKK
NA21686	-0.0313	0.0038	-0.0501	-0.0448	MKK
NA21336	-0.0346	0.0027	-0.0296	-0.0637	MKK
NA21741	-0.03	-0.0041	-0.0379	-0.0298	MKK
NA21576	-0.0313	-0.0036	-0.0609	-0.0392	MKK
NA21740	-0.0264	0.0004	-0.0067	-0.0206	MKK
NA21451	-0.0285	0.0073	-0.054	-0.0516	MKK
NA21733	-0.0273	0.0007	-0.0452	-0.0405	MKK
NA21616	-0.0304	0.0015	-0.0097	-0.0055	MKK
NA21434	-0.028	0.0038	-0.0506	-0.0307	MKK
NA21784	-0.0242	-0.0043	-0.0476	-0.0549	MKK
NA21300	-0.0315	0.0019	-0.0683	-0.0689	MKK
NA21435	-0.0343	0.0023	-0.0573	-0.025	MKK
NA21357	-0.0291	0.0039	-0.0511	-0.0285	MKK
NA21355	-0.0393	0.0029	-0.0207	-0.0513	MKK
NA21578	-0.0288	-0.0037	-0.0192	-0.0546	MKK
NA21414	-0.0272	-0.0052	-0.0281	-0.0423	MKK
NA21491	-0.0251	-0.0019	-0.0384	-0.0239	MKK
NA21405	-0.0238	-0.0062	-0.0557	-0.0431	MKK
NA21486	-0.0302	0.0007	-0.0407	-0.0449	MKK
NA21453	-0.0328	-0.0028	-0.0438	-0.0531	MKK
NA21614	-0.0364	0.0031	-0.053	-0.0766	MKK
NA21390	-0.0303	-0.0106	-0.0287	-0.0219	MKK
NA21600	-0.0349	0.0077	-0.0116	-0.0087	MKK
NA21522	-0.0278	0.0033	-0.0443	-0.0501	MKK
NA21488	-0.033	-0.0017	-0.0618	-0.0489	MKK
NA21362	-0.0234	0.0051	-0.0347	-0.0359	MKK
NA21479	-0.0248	0.0054	-0.0057	-0.0502	MKK
NA21650	-0.035	-0.0005	-0.0373	-0.0351	MKK
NA21768	-0.0359	0.0039	-0.0183	-0.0128	MKK
NA21582	-0.0291	-0.0035	-0.0564	-0.0533	MKK
NA21776	-0.0421	0.0004	-0.0035	-0.0007	MKK
NA21575	-0.0323	-0.0029	0.0149	-0.0077	MKK
NA21825	-0.0273	0.0022	-0.0489	-0.0356	MKK
NA21719	-0.0351	-0.0019	-0.0012	-0.0163	MKK
NA21378	-0.0347	-0.0019	-0.0513	-0.0529	MKK
NA21368	-0.0327	0.0026	-0.0477	-0.0125	MKK
NA21573	-0.0332	0.0049	-0.0229	-0.0283	MKK
NA21320	-0.0297	0.0014	-0.0886	-0.0803	MKK
NA21678	-0.0305	-0.002	-0.046	-0.0422	MKK
NA21682	-0.0296	0.0043	-0.0281	-0.0264	MKK
NA21723	-0.0282	-0.0006	-0.0425	-0.0504	MKK
NA21356	-0.0322	-0.0058	-0.0353	-0.0338	MKK
NA21685	-0.0346	0.0109	-0.0024	-0.0141	MKK
NA21339	-0.0296	0.0053	-0.0465	-0.0563	MKK
NA21574	-0.0377	0.0056	-0.0014	0.0099	MKK
NA21826	-0.0352	0.0078	-0.0095	-0.0135	MKK
NA21519	-0.0272	0.0048	-0.0307	-0.0434	MKK
NA21611	-0.0322	-0.0063	-0.0264	-0.0178	MKK
NA21632	-0.0296	-0.004	-0.0238	-0.0362	MKK
NA21489	-0.0335	-0.0109	-0.0732	-0.0214	MKK
NA21526	-0.0274	-0.005	-0.0446	-0.0339	MKK
NA21583	-0.0335	0.0012	-0.006	-0.0311	MKK
NA21303	-0.0317	0.0028	-0.0434	-0.0686	MKK
NA21440	-0.028	0.0044	-0.0401	-0.0375	MKK
NA21385	-0.0244	-0.0046	-0.0325	-0.0237	MKK
NA21615	-0.0226	-0.006	-0.0191	-0.0536	MKK
NA21399	-0.0266	-0.0006	-0.0603	-0.0487	MKK
NA21388	-0.0263	-0.0024	-0.0198	-0.0553	MKK
NA21599	-0.0316	0.0014	-0.0651	-0.0685	MKK
NA21647	-0.0323	0.0002	-0.0578	-0.0407	MKK
NA21312	-0.0346	0.0006	-0.0873	-0.0773	MKK
NA21438	-0.0388	0.0049	-0.0313	-0.035	MKK
NA21509	-0.0289	0.0019	-0.049	-0.0342	MKK
NA21473	-0.0321	0.0112	-0.0538	-0.0575	MKK
NA21408	-0.0249	0.0038	-0.0434	-0.068	MKK
NA21510	-0.0299	0.0044	-0.0689	-0.0353	MKK
NA21352	-0.0325	-0.0064	-0.0284	-0.002	MKK
NA21617	-0.0288	0.0035	-0.0791	-0.0713	MKK
NA21520	-0.0301	0.0066	-0.0703	-0.0889	MKK
NA21418	-0.033	-0.0028	-0.0434	-0.0338	MKK
NA21367	-0.0341	0.0044	-0.0338	-0.0279	MKK
NA21448	-0.0342	0.0026	-0.034	-0.0432	MKK
NA21683	-0.0287	-0.0034	-0.0504	-0.0225	MKK
NA21738	-0.0317	0.0041	-0.0111	-0.0338	MKK
NA21739	-0.0374	-0.0035	-0.045	-0.0347	MKK
NA21417	-0.032	0.0011	-0.0424	-0.0158	MKK
NA21415	-0.0358	0.0019	-0.0533	-0.0346	MKK
NA21521	-0.0328	-0.0006	-0.0457	-0.0529	MKK
NA21523	-0.0251	-0.0026	-0.037	-0.0499	MKK
NA21580	-0.0234	0.0051	-0.041	-0.0779	MKK
NA21311	-0.0328	0.0002	-0.0622	-0.0594	MKK
NA21360	-0.0314	0.003	0.0011	-0.0329	MKK
NA21301	-0.0322	0.0018	-0.0406	-0.0407	MKK
NA21441	-0.0319	-0.004	0.0025	-0.0075	MKK
NA21359	-0.0299	-0.0042	-0.0343	-0.0315	MKK
NA21424	-0.0338	0.0042	-0.0796	-0.0281	MKK
NA21478	-0.035	-0.0011	-0.0414	-0.0645	MKK
NA21402	-0.0283	0.0028	-0.0483	-0.0465	MKK
NA21344	-0.0356	0.0019	-0.0292	-0.0458	MKK
NA21365	-0.0321	-0.0027	-0.0667	-0.073	MKK
NA21307	-0.033	-0.007	-0.0219	-0.0124	MKK
NA21512	-0.0329	-0.0057	-0.029	-0.0541	MKK
NA21363	-0.0347	-0.0002	-0.0599	-0.0584	MKK
NA21387	-0.0307	0.0091	-0.0406	-0.0497	MKK
NA21596	-0.0318	0.0016	-0.0641	-0.0183	MKK
NA21693	-0.0253	-0.0001	-0.0216	-0.0538	MKK
NA21587	-0.0241	0.0048	-0.0344	-0.0618	MKK
NA21529	-0.0335	-0.0039	-0.0606	-0.0344	MKK
NA21436	-0.0238	-0.0052	-0.0233	-0.053	MKK
NA21420	-0.0281	-0.0015	-0.0245	-0.0503	MKK
NA21364	-0.0307	-0.0044	-0.0191	-0.0435	MKK
NA21689	-0.0342	0.0039	-0.0361	-0.0216	MKK
NA21597	-0.0216	0.0035	-0.0602	-0.0609	MKK
NA21353	-0.0345	0.0097	-0.034	-0.0441	MKK
NA21635	-0.0317	-0.0036	-0.0594	-0.0516	MKK
NA21403	-0.0307	-0.0017	-0.0214	-0.0151	MKK
NA21308	-0.0295	-0.0019	-0.0453	-0.035	MKK
NA21613	-0.0261	0.0067	-0.05	-0.065	MKK
NA21421	-0.0239	-0.0037	-0.0142	-0.0334	MKK
NA21631	-0.0316	-0.0058	-0.0372	-0.058	MKK
NA21620	-0.0311	-0.0047	-0.0236	0.0034	MKK
NA21316	-0.0283	-0.0014	-0.0601	-0.0662	MKK
NA21485	-0.0269	-0.012	-0.0341	-0.031	MKK
NA21381	-0.0372	0.0029	-0.0497	-0.0357	MKK
NA21619	-0.0277	0.0014	-0.0612	-0.0394	MKK
NA21295	-0.032	0.0046	-0.0422	-0.0492	MKK
NA21517	-0.0313	-0.0019	-0.0064	-0.0394	MKK
NA21314	-0.0325	0.0043	-0.068	-0.0646	MKK
NA21333	-0.0344	0.0035	-0.0598	-0.0347	MKK
NA21457	-0.0269	-0.0064	-0.0601	-0.033	MKK
NA21722	-0.0294	-0.0009	-0.0242	-0.0438	MKK
NA21318	-0.0298	0.0018	-0.0567	-0.0809	MKK
NA21370	-0.0248	0.003	-0.0695	-0.0669	MKK
NA21475	-0.0329	-0.0065	-0.0829	-0.0255	MKK
NA21524	-0.0306	-0.0014	0.003	-0.0284	MKK
NA21493	-0.028	0	-0.0403	-0.0623	MKK
NA21577	-0.0308	0.0022	-0.0253	-0.0076	MKK
NA21371	-0.0272	0.0043	-0.0382	-0.0496	MKK
NA20505	0.0175	-0.0433	-0.0119	0.0028	TSI
NA20504	0.0195	-0.0444	-0.0213	0.0148	TSI
NA20506	0.0232	-0.0479	0	0.0019	TSI
NA20502	0.0246	-0.0487	-0.0176	0.0052	TSI
NA20528	0.0258	-0.0426	-0.0144	-0.0095	TSI
NA20531	0.0203	-0.0463	-0.0158	0.007	TSI
NA20534	0.0205	-0.0531	-0.0219	0.0204	TSI
NA20535	0.0217	-0.0446	-0.0101	0.0171	TSI
NA20586	0.0142	-0.047	-0.0231	-0.0128	TSI
NA20756	0.0158	-0.0422	0.0067	-0.014	TSI
NA20760	0.0178	-0.0401	-0.0449	-0.0198	TSI
NA20765	0.0178	-0.045	-0.0302	0.0244	TSI
NA20766	0.013	-0.0443	-0.0032	0.0067	TSI
NA20769	0.0149	-0.0384	-0.0308	-0.0069	TSI
NA20771	0.0158	-0.0339	-0.0218	0.0131	TSI
NA20512	0.0209	-0.0518	-0.019	0.006	TSI
NA20515	0.0204	-0.0373	-0.0045	0.0239	TSI
NA20516	0.02	-0.0497	0.0007	-0.0038	TSI
NA20517	0.0174	-0.0486	-0.004	0.0166	TSI
NA20518	0.0135	-0.045	-0.0024	0.0056	TSI
NA20530	0.0199	-0.0392	-0.0135	0.0238	TSI
NA20538	0.0185	-0.0415	-0.0245	0.0099	TSI
NA20539	0.0204	-0.0464	-0.0072	0.0144	TSI
NA20542	0.0231	-0.0398	0.0241	-0.0201	TSI
NA20544	0.0212	-0.0441	-0.0123	-0.0058	TSI
NA20588	0.0191	-0.0446	-0.0057	0.0106	TSI
NA20752	0.0134	-0.0538	-0.0018	0.0143	TSI
NA20753	0.0168	-0.0445	-0.015	0.0301	TSI
NA20755	0.014	-0.0482	-0.0265	0.0002	TSI
NA20759	0.0206	-0.0389	-0.0029	-0.0013	TSI
NA20770	0.0152	-0.0426	-0.002	0.0202	TSI
NA20775	0.0141	-0.045	-0.023	0.002	TSI
NA20785	0.0222	-0.0389	-0.0301	0.034	TSI
NA20796	0.0149	-0.0558	-0.0045	-0.0117	TSI
NA20799	0.0151	-0.0358	-0.0245	0.017	TSI
NA20808	0.0176	-0.0442	-0.0331	0.0066	TSI
NA20810	0.0208	-0.0408	-0.0249	0.0095	TSI
NA20812	0.0165	-0.047	-0.018	0.0146	TSI
NA20813	0.0217	-0.0515	-0.0084	-0.0114	TSI
NA20815	0.016	-0.0494	-0.0139	-0.0131	TSI
NA20816	0.0209	-0.045	-0.03	0.0239	TSI
NA20819	0.0184	-0.0424	-0.0235	0.0262	TSI
NA20826	0.0182	-0.0482	-0.0039	0.0203	TSI
NA20509	0.0154	-0.0421	-0.0182	0.0206	TSI
NA20521	0.0232	-0.0507	-0.0163	0.0017	TSI
NA20529	0.0204	-0.0422	-0.0251	0.028	TSI
NA20540	0.0219	-0.0494	-0.0075	0.0129	TSI
NA20541	0.0192	-0.0441	-0.0231	-0.0126	TSI
NA20581	0.0137	-0.0435	-0.0244	0.0301	TSI
NA20582	0.0169	-0.0519	-0.0204	0.0213	TSI
NA20589	0.0244	-0.0419	-0.0066	-0.0119	TSI
NA20754	0.0193	-0.0466	-0.038	0.0173	TSI
NA20772	0.0155	-0.0382	-0.0323	0.0054	TSI
NA20773	0.0096	-0.0398	-0.0103	0.0232	TSI
NA20778	0.0198	-0.0459	-0.0054	0.0149	TSI
NA20787	0.0117	-0.045	-0.0055	0.0114	TSI
NA20790	0.012	-0.0336	-0.0138	0.013	TSI
NA20792	0.0183	-0.0397	-0.0121	0.0066	TSI
NA20795	0.019	-0.0438	-0.0206	0.0171	TSI
NA20797	0.0135	-0.0469	-0.0235	0.0138	TSI
NA20800	0.0171	-0.0473	-0.0188	-0.0092	TSI
NA20801	0.0158	-0.0475	-0.0123	0.0346	TSI
NA20804	0.0171	-0.0502	-0.0114	0.0221	TSI
NA20806	0.0159	-0.0401	-0.018	0.0162	TSI
NA20807	0.021	-0.0457	-0.0027	0.0092	TSI
NA20809	0.0229	-0.0405	0.0012	0.0403	TSI
NA20510	0.0163	-0.0383	-0.0094	0.0038	TSI
NA20519	0.016	-0.0493	-0.0222	-0.0241	TSI
NA20543	0.0153	-0.0446	0.0174	-0.0195	TSI
NA20758	0.0168	-0.0417	-0.0305	-0.0164	TSI
NA20761	0.0173	-0.0511	-0.0152	0.0202	TSI
NA20768	0.0152	-0.0507	-0.0051	-0.0052	TSI
NA20774	0.019	-0.0525	-0.009	0.0124	TSI
NA20786	0.0165	-0.0421	-0.017	-0.0158	TSI
NA20802	0.0158	-0.0479	-0.0287	0.0128	TSI
NA20805	0.0183	-0.0419	-0.0345	-0.0079	TSI
NA20818	0.0178	-0.0442	-0.0054	0.049	TSI
NA20508	0.0202	-0.0438	-0.0031	0.0152	TSI
NA20520	0.0146	-0.0489	-0.0036	0.0146	TSI
NA20524	0.0131	-0.0388	-0.0252	-0.0206	TSI
NA20525	0.0165	-0.0475	-0.0208	-0.0037	TSI
NA20527	0.0187	-0.0495	-0.0479	0.0113	TSI
NA20811	0.0214	-0.0492	-0.0141	0.0159	TSI
NA20522	0.018	-0.0399	-0.0167	0.0393	TSI
NA20783	0.0117	-0.0406	-0.0213	0.0058	TSI
NA20803	0.0268	-0.0468	-0.0241	0.0164	TSI
NA20828	0.0186	-0.0477	-0.0109	-0.0198	TSI
NA20757	0.0175	-0.0426	-0.014	0.0004	TSI
NA18488	-0.0405	0.014	0.0072	0.0444	YRI
NA18519	-0.0466	0.0154	0.0161	0.0417	YRI
NA19185	-0.0476	0.013	0.0135	0.0343	YRI
NA19146	-0.0493	0.013	0.0202	0.0542	YRI
NA19149	-0.0421	0.007	0.0349	0.0387	YRI
NA18509	-0.0465	0.0116	0.0304	0.0305	YRI
NA19256	-0.05	0.0104	0.0403	0.011	YRI
NA19108	-0.0418	0.0107	0.0041	-0.0218	YRI
NA19178	-0.0427	0.0085	0.0377	0.0549	YRI
NA18916	-0.0457	0.0147	0.0187	0.0261	YRI
NA19190	-0.0422	0.0205	0.0337	0.0259	YRI
NA19121	-0.0435	0.016	0.028	0.0253	YRI
NA19113	-0.0463	0.0187	-0.0056	0.0487	YRI
NA19235	-0.0441	0.0038	0.0159	0.0283	YRI
NA19095	-0.0424	0.0115	0.0225	0.0294	YRI
NA19096	-0.051	0.011	0.0006	0.0299	YRI
NA18868	-0.0471	0.0184	0.0167	0.014	YRI
NA18909	-0.0484	0.0084	0.0241	0.0454	YRI
NA18933	-0.0399	0.0159	0.0348	0.0218	YRI
NA19175	-0.0481	0.0185	0.0444	0.0145	YRI
NA19247	-0.0434	0.0129	0.0163	0.0348	YRI
NA18489	-0.0466	0.0074	0.0254	0.0412	YRI
NA19181	-0.0405	0.014	0.0262	0.0249	YRI
NA19257	-0.0433	0.01	0.0002	0.0179	YRI
NA19117	-0.0466	0.0182	0.0291	0.0393	YRI
NA19214	-0.0434	0.0106	0.0351	0.0333	YRI
NA18520	-0.0496	0.0038	0.0176	0.0199	YRI
NA19213	-0.042	0.0102	0.0282	0.0219	YRI
NA19197	-0.0372	0.0074	0.0098	0.0526	YRI
NA19198	-0.0438	0.0104	0.0545	0.0178	YRI
NA19122	-0.0433	0.0129	0.024	0.0188	YRI
NA18934	-0.0497	0.0071	0.0207	0.0515	YRI
NA18924	-0.0402	0.0129	0.0121	0.0322	YRI
NA19147	-0.0442	0.0141	0.0284	0.021	YRI
NA18486	-0.0419	0.0109	0.0412	0.0319	YRI
NA18499	-0.0405	0.0165	0.0235	0.0051	YRI
NA18487	-0.0413	0.0176	0.0226	0.0293	YRI
NA19248	-0.0483	0.0161	0.0394	0.0255	YRI
NA18917	-0.0431	0.0135	0.0136	0.0431	YRI
NA19114	-0.0371	0.025	0.0171	0.0046	YRI
NA19184	-0.0491	0.0227	0.0248	0.0376	YRI
NA19176	-0.0424	0.0122	0.0357	0.0282	YRI
NA18867	-0.0414	0.0142	0.0371	0.0368	YRI
NA19236	-0.0492	0.0081	0.0378	0.0244	YRI
NA18874	-0.0394	0.0058	0.0287	0.0269	YRI
NA19179	-0.0463	0.0184	-0.0005	0.0103	YRI
NA19182	-0.0462	0.0108	0.0123	0.0425	YRI
NA19226	-0.0469	0.007	0.0223	0.0306	YRI
NA19225	-0.0461	0.0117	0.0082	0.0287	YRI
NA19189	-0.0412	0.0144	0.0261	0.0256	YRI
NA18498	-0.0404	0.0064	0.0441	0.0496	YRI
NA19118	-0.0445	0.008	0.0075	0.0305	YRI
NA19107	-0.0398	0.0069	0.0019	0.0205	YRI
NA18510	-0.0441	0.0191	0.026	0.0218	YRI
NA18511	-0.0439	0.0108	0.027	0.026	YRI
NA18923	-0.0423	0.0133	0.023	0.011	YRI
NA19150	-0.0456	0.0161	0.0222	0.0067	YRI
NA18910	-0.0393	0.0157	0.0172	0.0332	YRI
NA18873	-0.0435	0.0178	0.0008	-0.0018	YRI
NA18505	-0.0541	0.0181	0.0139	0.0245	YRI
NA19239	-0.0462	0.0163	0.0183	0.024	YRI
NA18501	-0.0454	0.0103	0.0504	0.0314	YRI
NA19137	-0.0472	0.0108	0.0122	0.0398	YRI
NA19153	-0.0402	0.0097	0.019	0.022	YRI
NA19223	-0.0472	0.018	0.048	0.028	YRI
NA18861	-0.0454	0.0144	0.0354	0.0482	YRI
NA19201	-0.0475	0.0145	0.0118	0.0061	YRI
NA19144	-0.0389	0.0116	0.0486	0.0221	YRI
NA19193	-0.0454	0.0214	0.0103	0.0258	YRI
NA18504	-0.0455	0.0037	0.016	0.0301	YRI
NA19203	-0.046	0.0166	0.009	0.0343	YRI
NA19143	-0.0428	0.0114	0.0172	0.0282	YRI
NA18871	-0.0403	0.0143	0.0209	0.0283	YRI
NA18870	-0.0444	0.0145	0.023	0.0151	YRI
NA19200	-0.0466	0.012	0.0087	0.0226	YRI
NA18517	-0.0419	0.0113	0.0202	0.0208	YRI
NA18855	-0.0445	0.0143	0.0158	0.0109	YRI
NA19209	-0.0458	0.0104	0.0248	0.0245	YRI
NA19160	-0.0439	0.0147	0.0313	0.0489	YRI
NA19152	-0.0515	0.0057	0.0343	0.0369	YRI
NA19102	-0.0391	0.013	0.0335	0.0226	YRI
NA19172	-0.0474	0.0171	0.0417	0.0218	YRI
NA19238	-0.0417	0.0122	-0.0005	0.026	YRI
NA18913	-0.0461	0.0103	-0.0029	0.0132	YRI
NA18912	-0.0425	0.0144	0.0289	0.0153	YRI
NA19222	-0.035	0.0104	0.018	0.0608	YRI
NA18508	-0.0424	0.0146	-0.0005	0.0208	YRI
NA19138	-0.0413	0.0116	0.0139	0.0262	YRI
NA18852	-0.0414	0.012	0.0526	0.0425	YRI
NA19210	-0.0447	0.0167	0.0493	0.0368	YRI
NA19204	-0.0411	0.0125	0.0262	0.0131	YRI
NA18507	-0.0446	0.0147	-0.0082	0.0131	YRI
NA19159	-0.0455	0.0099	0.0209	0.0582	YRI
NA18516	-0.0411	0.0116	0.0095	0.0281	YRI
NA18862	-0.0441	0.0131	0.0322	0.0434	YRI
NA19101	-0.0388	0.0009	0.039	0.0383	YRI
NA19192	-0.0454	0.0114	0.0283	0.0437	YRI
NA18858	-0.0453	0.0162	0.0395	0.0507	YRI
NA19141	-0.0478	0.0166	0.0273	0.0421	YRI
NA19093	-0.0469	0.0068	0.0101	0.0256	YRI
NA19206	-0.0401	0.0038	0.003	0.0144	YRI
NA19098	-0.0429	0.0111	0.0347	0.0466	YRI
NA19130	-0.0421	0.0209	0.0436	0.0363	YRI
NA19128	-0.0435	0.0128	0.0212	0.0097	YRI
NA19131	-0.045	0.0154	0.0302	0.0098	YRI
NA19116	-0.0449	0.0152	0.0106	0.0283	YRI
NA19127	-0.0488	0.0142	0.0328	0.0029	YRI
NA18853	-0.0441	0.0067	0.0144	0.0442	YRI
NA19171	-0.0437	0.0091	0.017	0.0144	YRI
NA19140	-0.0429	0.0155	0.0112	0.024	YRI
NA18859	-0.0436	0.0183	0.0142	0.0144	YRI
NA19119	-0.0466	0.0099	0.0372	0.0089	YRI
NA19207	-0.0445	0.0134	0.0384	0.0329	YRI
NA19099	-0.0441	0.0142	0.023	0.0279	YRI
PC, principal component; Case, case with PA; LWK+YRI+MKK, Hapmap-African; ASW, Hapmap-African American; JPT+CHB+CHD, Hapmap-East Asian; CEU+TSI, Hapmap-European; MEX, Hapmap-Mexican; GIH, Hapmap-Indian
