# Supplementary material for: Recurrent gain of function mutation in calcium channel CACNA1H causes early-onset hypertension with primary aldosteronism
Source: eLife. 2015 Apr 24;4:e06315. doi: 10.7554/eLife.06315 (PMC4408447; doi:10.7554/eLife.06315)
Supplement: Figure 5—source data 1. — DOI: http://dx.doi.org/10.7554/eLife.06315.012 [file elife06315s002.xlsx]

## Sheet: Figure 5
Figure 5-Source data
	CACNA1H WT		Activation Time Constants
	Recording #
(mV)	1	2	3	4	5	6	7	8	9		Mean	s.e.m.
-50	14	11.11	13.54	11.47	11.61	15.3	16.6733	10.2446	14.693		13.1823	0.727239
-45	10.61	10.38	12.55	10.92	8.013	10.15	7.66693	11.1067	9.64755		10.116	0.506995
-40	7.665	11.04	9.139	8.456	8.344	8.163	6.78695	8.768	8.2464		8.51204	0.386695
-35	7.387	10.07	8.721	10.03	8.532	7.278	7.02787	7.20916	9.19508		8.38335	0.40452
-30	6.441	7.652	8.928	5.944	5.189	6.43	4.39337	5.36186	4.8813		6.13561	0.477508
-25	6.261	5.95	5.421	7.377	6.601	5.384	6.32328	10.8386	4.57133		6.52525	0.60228
-20	5.991	5.072	5.556	4.323	5.221	3.897	4.54452	6.07233	3.79765		4.94161	0.283639
-15	4.201	4.87	3.674	3.204	5.106	3.658	5.8003	3.91228	2.84631		4.14132	0.317923
-10	4.094	3.463	3.742	2.713	3.341	2.747	3.69803	3.51556	2.38917		3.30031	0.187784
-5	4.013	3.063	2.596	2.625	2.3896	2.274	3.09925	3.04653	2.00294		2.78992	0.198697
0	3.371	2.7	1.979	1.699	1.978	1.961	2.59322	2.34283	2.40968		2.33708	0.169859
5	1.716	2.5	1.77	1.592	1.539	1.756	2.33644	2.04734	1.92055		1.90859	0.109837
10	2.648	2.016	1.408	1.508	1.333	1.635	2.13516	1.74213	1.78349		1.80098	0.137737
15	2.295	2.096	1.1999	1.345	1.205	1.68	1.96193	1.563	1.49618		1.64911	0.131128
20	2.06	1.519	1.242	0.8976	0.9348	1.57	1.823	1.40517	1.66426		1.45731	0.12865
25	1.854	1.874	1.042	1.064	1.036	1.542	1.96285	1.32008	1.33701		1.44799	0.125329
30	1.671	1.154	0.8586	0.694	0.7462	1.4	1.59472	1.16637	1.10881		1.15486	0.117224
35	1.639	0.8565	0.7416	0.7107	0.5857	1.339	1.96891	0.973727	1.03093		1.09401	0.154867
	1.505	1.434	0.5762	0.51	0.4417	1.3	1.5019	0.899189	0.989681		1.01752	0.145497
	CACNA1H WT		Inactivation Time Constants
	Recording #
(mV)	1	2	3	4	5	6	7	8	9		Mean	s.e.m.
-50	120.2	111.1	131.5	96.89	105	112.8	83.9841	206.133	95.7824		118.154	11.9573
-45	88.63	135.9	82.92	89.37	87.31	96.78	83.1351	109.908	58.2608		92.4682	7.07933
-40	51.18	101.2	58.38	55.23	54.86	63.29	59.7706	68.7381	36.1468		60.9773	5.86259
-35	34.16	56.81	35.66	34.16	33.3	42.05	44.187	41.3599	30.892		39.1754	2.67429
-30	27.21	38.03	26.95	24.71	24.49	33.47	37.8024	31.8277	25.9669		30.0508	1.79665
-25	23.73	31.01	21.86	23.18	19.49	27.73	34.6027	26.489	25.4699		25.9513	1.56002
-20	20.2	25.27	19.31	19.9	18.38	27.62	35.0565	25.7053	26.4367		24.2087	1.78826
-15	19.61	22.7	18.44	19.2	17.67	28.67	34.747	25.4953	25.0693		23.5113	1.87647
-10	19.57	22.6	17.78	19.08	17.6	27.99	33.0268	25.3101	24.0536		23.0012	1.73038
-5	18.5	21.06	17.73	18.32	16.13	26.54	30.251	24.1005	22.1096		21.6379	1.54246
0	17.94	20.96	17.25	18.39	16.04	24.16	27.5177	22.6404	22.9738		20.8747	1.25694
5	17.12	19.76	16.84	16.02	15.52	21.85	24.4446	21.9553	20.7265		19.3596	1.0414
10	16.41	19.09	16.52	17.44	14.84	20.67	22.974	21.1205	20.1963		18.8068	0.888029
15	16.43	19.2	16.87	17.35	13.44	19.25	21.9333	19.5277	19.247		18.1387	0.80921
20	15.93	17.11	16.52	16.07	13.79	18.65	19.9975	16.8097	20.1219		17.2221	0.683154
25	16.55	22.14	16.61	15.9	14.16	18.35	17.7396	17.3106	21.9419		17.8558	0.884644
30	14.37	17.54	17.19	14.48	12.37	18.24	23.5744	18.6727	17.7713		17.1343	1.07382
	CACNA1H M1549V		Activation Time Constants
	Recording #
mV	1	2	3	4	5	6	7	8	9	10	11	12	13	14		Mean	s.e.m.
-50	38.12		26.95	34.05	20.88	29.69	16.35	41.62	21.89	32.7	33.42	20.37	16.57	24.46		27.4669	2.26653
-45	35.11		20.12	22.73	20.31	20.8	20.62	18	20.23	18.68	32.98	17.12	15.32	21.05		21.7746	1.60435
-40	21.07	30.71	20.16	13.85	16.34	18.74	18.98	13.24	12.02	14.7	17.7	10.96	13.25	13.9		16.83	1.35932
-35	15.37	26.48	15.14	11.34	10.92	13	10.45	10.42	11.62	10.58	14.47	7.481	10.18	10.49		12.7101	1.20804
-30	14.05	16.99	9.714	9.092	7.164	9.058	8.027	6.489	8.215	10.41	10.19	5.658	9.519	8.177		9.48236	0.789233
-25	12.27	14.41	7.376	7.095	6.553	6.907	5.923	5.285	6.961	9.088	8.726	4.932	7.976	6.937		7.8885	0.697966
-20	6.883	10.26	5.602	5.616	5.078	6.139	5.52	4.372	5.853	8.567	7.387	3.983	8.419	5.73		6.38636	0.465403
-15	7.072	8.952	5.457	5.068	4.464	5.574	5.274	4.239	5.828	8.55	7.99	4.161	7.622	4.896		6.08193	0.437436
-10	6.947	7.561	4.582	4.586	4.04	4.291	4.518	3.601	5.693	7.843	6.905	3.734	6.596	5.101		5.42843	0.392875
-5	5.489	5.548	4.619	4.33	3.49	3.84	4.818	3.447	5.175	6.833	7.608	3.579	6.419	3.472		4.90479	0.36038
0	4.593	5.471	3.827	3.752	3.19	4.56	3.893	3.465	4.778	6.244	6.042	4.039	6.754	4.458		4.64757	0.292862
5	5.354	4.783	4.012	3.346	2.445	3.786	3.545	3.122	5.583	5.961	5.092	2.983	5.33	3.805		4.22479	0.296441
10	5.994	5.742	3.716	3.423	2.647	3.101	3.561	2.702	5.365	5.954	4.471		6.355	3.425		4.34277	0.377177
15	5.174	3.618	3.464	2.743	2.456	3.143	3.293	1.257	4.853	4.703	4.324		5.062	3.289		3.64454	0.318766
20	4.188	3.866	4.03	2.335	2.283	2.611	4.265	1.848	3.943	4.69	3.734			3.148		3.41175	0.268677
25	2.719	3.732	2.393	3.199	3.851	2.54	1.689		2.886	5.897	3.525			2.106		3.13973	0.343022
30	3.543	3.732	1.925		2.244	2.16			2.49		3.43			2.261		2.72313	0.254996
35	3.614		2.35		4.25									1.548		2.9405	0.609381
40	2.535		2.443		2.892									0.9541		2.20602	0.428394
	CACNA1H M1549V		Inactivation Time Constants
	Recording #
mV	1	2	3	4	5	6	7	8	9	10	11	12	13	14		Mean	s.e.m.
-50	1090			696.5	379.7	297.8			704.2	632.7	777.4	292	202.6	1392		646.49	119.773
-45	201.9		159.4	357.2	179.4	167		200.4	279.6	340.5	287.2	159.4	157.3	173.1		221.867	21.3227
-40	682.3		204.3	144.3	105.1	138.6	213.3	121.3	174.7	179.5	193.1	127	126.9	137.7		196.008	41.6284
-35	293.2		177.9	137.1	91.43	121.1	122	111.5	128.4	175	202.4	109.3	109.7	129.9		146.841	15.0587
-30	193.9	285.4	141.4	109.6	84.77	97.92	111.8	101.5	142.7	188.5	183.1	102.5	100.9	131.5		141.106	14.6907
-25	180.7	155.8	133.8	117.6	80.54	97.36	113	99.9	127.8	169.2	161.3	95.59	95.59	121.6		124.984	8.35958
-20	180.4	344.4	117.2	106	87.27	100.2	110.2	109	112.3	140.4	150.4	102.3	94.31	109.9		133.163	17.5313
-15	164.6	189.7	92.31	88.83	81.88	93.27	94.9	85.26	97.52	109.9	123.3	92.12	84.37	95.29		106.661	8.57244
-10	140.4	140.1	82.51	88.16	81.54	87.7	89.1	85.789	93.1	93.36	122.7	88.99	89.43	95.24		98.4371	5.41034
-5	109.9	199.2	85.53	78.22	81.38	90.57	71.1	77.7	90.1	96.9	112.6	93.27	93.2	87.89		97.6829	8.3928
0	150.4	129.9	81.32	94.156	75.9	104.8	79.97	77.2	86.27	97.02	121.8	75.02	78.32	107.5		97.1126	6.22311
5	90.29	179.3	81.99	86.03	82.11	119.7	93.17	90.4	91.66	94.15	121	71.49	67.96	91.9		97.225	7.44622
10	75.69	161.9	73.31	87.04	80.56	89.11	74.5	82.72	96.02	97.97	108.4	64.59	48.13	95.22		88.2257	6.97922
15	164.8	164.7	85	128.1	88.56	80.44		84.69	80.73	94.45	131.7	59.24	46.43	98.68		100.578	10.1537
20	295.1	209.6	70.63	116.9	92.97	64.17		119.1	117.4	84.23	133.9			96.6		127.327	20.5426
25	215.3	103.6	87	94.2	73.64	114.7				115				106.9		113.793	15.3363
30	52.79	116.4	102.3	95	86.68					110.9				107.8		95.9814	8.12413

## Sheet: Figure Supplement 1
Figure 5-figure supplement 1-Source data
	CACNA1H WT		Recovery from inactivation
	Recording #
Time (s)	1	2	3	Time(s)	4	5	6
19.8359	1.03318	1.02145	1.05833	12.9746	1.07351	1.06086	1.03301
11.02	1.06205	1.04178	1.0182	8.64976	1.04248	1.0331	1.00368
6.1222	1.04231	1.00767	1.00205	5.7665	1.05628	1.04965	1.05176
3.40122	1.02621	0.984114	0.948017	3.84434	1.04935	0.998562	1.02428
1.88957	0.973751	0.897595	0.824394	2.56289	0.994203	0.93645	0.999257
1.04976	0.855428	0.723104	0.668536	1.70859	0.911322	0.825822	0.893943
0.5832	0.697552	0.51766	0.47194	1.13906	0.800306	0.712494	0.787016
0.324	0.564323	0.338344	0.322813	0.759375	0.6725	0.542799	0.634
0.18	0.465459	0.207063	0.217747	0.50625	0.541806	0.414411	0.516124
0.16		0.194033	0.192402	0.3375	0.421882	0.296456	0.379469
0.1	0.360397	0.117611	0.122601	0.225	0.329401	0.213202	0.260508
0.08		0.0932561	0.0952447	0.15	0.229338	0.146476	0.18972
0.04		0.0402699	0.048125	0.1	0.166443	0.0990788	0.127164
0.02		0.0170372	0.0249948	0	0.0452687	0.0131979	0.00766671
0	0.268425	0.00821024	0.0233664
									Mean	s.e.m.
Time constant (ms)	736.6	832.8	1011		813.5	1052	782.5		871.4	52.6058
	CACNA1H M1549V		Recovery from inactivation
	Recording #
Time (s)	1	2	3	4		Time(s)	5	6	7	8	9	10
19.8359	1.04378	0.986816	1.00958			19.462	0.958266	1.04206	1.04206	1.0174	1.037	1.00758
11.02	1.02407	1.03079	1.06523	1.00393		12.9746	1.11257	1.01796	1.01796	0.990002	0.986845	1.055
6.1222	0.985514	1.06155	0.959534	1.01238		8.64976	1.04077	0.990239	0.990239	0.94612	1.02925	0.984689
3.40122	0.847286	0.923876	0.845929	0.867318		5.7665	1.012	0.971139	0.971139	0.997708	0.982975	0.968375
1.88957	0.737146	0.7859	0.664708	0.682298		3.84434	0.894166	0.877878	0.877878	0.938188	0.933999	0.889075
1.04976	0.563345	0.576581	0.489333	0.51086		2.56289	0.785825	0.772236	0.772236	0.831547	0.854836	0.775372
0.5832	0.397171	0.394552	0.343812	0.34022		1.70859	0.671109	0.629892	0.629892	0.733121	0.710922	0.659285
0.324	0.295346	0.292461	0.232271	0.230529		1.13906	0.504047	0.499842	0.499842	0.602776	0.580296	0.526105
0.18	0.214037	0.196384	0.173121	0.151907		0.759375	0.393583	0.397461	0.397461	0.486115	0.44884	0.399533
0.1	0.15537	0.131101	0.130163	0.0931373		0.50625	0.327331	0.290215	0.290215	0.392526	0.346385	0.276172
0	0.0699531	0.0686053	0.0718354	0.0259132		0.3375	0.268036	0.214376	0.214376	0.303844	0.244515	0.200975
						0.225	0.234283	0.15802	0.15802	0.23123	0.18694	0.140018
						0.15	0.166757	0.106168	0.106168	0.185622	0.140611	0.100601
						0.1	0.139269	0.0804616	0.0804616	0.161472	0.119386	0.0761052
						0	0.100397	0.0298143	0.0298143	0.128782	0.0529795	0.0201462
														Mean	s.e.m.
Time constant (ms)	1699	1392	2001	1710			1961	1821	1804	1370	1445	1687		1689	70.8698
