# Supplementary material for: Recurrent gain of function mutation in calcium channel CACNA1H causes early-onset hypertension with primary aldosteronism
Source: eLife. 2015 Apr 24;4:e06315. doi: 10.7554/eLife.06315 (PMC4408447; doi:10.7554/eLife.06315)
Supplement: Figure 6—source data 1. — DOI: http://dx.doi.org/10.7554/eLife.06315.015 [file elife06315s003.xlsx]

## Sheet: Figure 6
Figure 6-Source data
	CACNA1H WT		Normalized Current-Voltage Plot
	Recording #
(mV)	1	2	3	4	5	6	7	8	9	10	11		Mean	s.e.m
-90	-0.0113315	-0.00592842	-0.0140595	-0.00221102	-0.00728227	-0.00227138	-0.00529934	-0.0280425	-0.0288623	-0.0420132	-0.0298159		-0.0161016	0.00412754
-85	-0.0122435	-0.00925482	-0.00610275	-0.0056027	-0.00522077	-0.00488986	-0.00803013	-0.00663103	-0.0297551	-0.0546358	-0.0226197		-0.0149987	0.00464299
-80	-0.0194404	-0.0222193	-0.0146395	-0.00785165	-0.0154758	-0.00625719	-0.013906	-0.0394819	-0.0345186	-0.0697653	-0.00492624		-0.0225893	0.00575911
-75	-0.0292204	-0.00410511	-0.0223426	-0.0167103	-0.0116706	-0.0131447	-0.0262024	-0.0535291	-0.0627219	-0.101992	-0.0198771		-0.0328651	0.0087179
-70	-0.0483139	-0.0456505	-0.0349402	-0.0460824	-0.0404695	-0.0412767	-0.0694261	-0.0869553	-0.0830554	-0.159469	-0.0361585		-0.0628906	0.0111248
-65	-0.108742	-0.112112	-0.0965342	-0.119913	-0.100609	-0.112908	-0.149683	-0.15576	-0.156343	-0.348234	-0.0727521		-0.139417	0.0223246
-60	-0.251375	-0.261287	-0.195624	-0.275731	-0.255374	-0.257396	-0.295325	-0.25973	-0.327916	-0.600816	-0.166946		-0.286138	0.0340663
-55	-0.481022	-0.485825	-0.375279	-0.502281	-0.427176	-0.457694	-0.48293	-0.478189	-0.532852	-0.811786	-0.291323		-0.484214	0.0385034
-50	-0.68584	-0.729965	-0.606318	-0.758089	-0.681502	-0.676585	-0.691046	-0.668655	-0.756735	-0.952283	-0.449331		-0.696032	0.0362729
-45	-0.869901	-0.916565	-0.766525	-0.898663	-0.864461	-0.862483	-0.858695	-0.841832	-0.90901	-1	-0.640802		-0.857176	0.0276093
-40	-0.977376	-0.988722	-0.906417	-0.993008	-0.982004	-0.978384	-0.966366	-0.969779	-0.983085	-0.973974	-0.788091		-0.955201	0.0181091
-35	-1	-1	-1	-1	-1	-1	-1	-1	-1	-0.951705	-0.908089		-0.987254	0.00904184
-30	-0.971098	-0.981129	-0.994747	-0.954045	-0.970467	-0.968038	-0.966939	-0.962488	-0.96638	-0.854312	-1		-0.962695	0.0115882
-25	-0.88725	-0.916954	-0.927433	-0.86696	-0.887564	-0.88196	-0.895156	-0.930806	-0.874876	-0.771739	-0.956484		-0.890653	0.0144783
-20	-0.7851	-0.830127	-0.83574	-0.755824	-0.765733	-0.764681	-0.803907	-0.845679	-0.772227	-0.687766	-0.924276		-0.797369	0.0184928
-15	-0.675713	-0.7108	-0.717665	-0.646541	-0.665328	-0.663257	-0.695603	-0.760115	-0.652468	-0.577294	-0.869187		-0.693997	0.0224834
-10	-0.558556	-0.595937	-0.609018	-0.530844	-0.538396	-0.524712	-0.593127	-0.65269	-0.555857	-0.476642	-0.764083		-0.581806	0.0232247
-5	-0.44322	-0.490119	-0.486066	-0.424792	-0.438672	-0.420083	-0.491589	-0.554098	-0.451507	-0.410001	-0.658302		-0.47895	0.0219408
0	-0.344223	-0.388065	-0.394647	-0.333707	-0.33814	-0.331833	-0.392605	-0.446899	-0.361354	-0.3394	-0.547426		-0.383482	0.0196106
5	-0.256616	-0.298682	-0.290598	-0.256705	-0.275186	-0.247316	-0.312019	-0.366181	-0.277411	-0.276707	-0.441044		-0.29986	0.0172438
10	-0.202921	-0.249081	-0.242252	-0.188569	-0.203576	-0.181244	-0.238113	-0.306081	-0.229419	-0.222781	-0.354159		-0.238018	0.0155663
15	-0.123263	-0.17837	-0.157374	-0.140241	-0.163898	-0.122486	-0.180943	-0.232645	-0.173258	-0.162904	-0.304584		-0.176361	0.0157731
20	-0.0986196	-0.121321	-0.107213	-0.0999212	-0.0904622	-0.0856525	-0.131995	-0.175184	-0.133767	-0.138262	-0.212631		-0.126821	0.0116223
25	-0.0602027	-0.0978582	-0.100524	-0.0675155	-0.066291	-0.0512153	-0.097121	-0.11027	-0.114964	-0.132847	-0.16045		-0.0962963	0.0100363
30	-0.0311762	-0.0690688	-0.0570441	-0.0450617	-0.037101	-0.0359805	-0.0656774	-0.0940359	-0.0910584	-0.075567	-0.216893		-0.074424	0.0156585
35	-0.0198073	-0.0500837	-0.0450497	-0.0233163	-0.0358116	-0.0158134	-0.0422684	-0.0535829	-0.0779898	-0.0845188	-0.139468		-0.0534282	0.0108465
40	0	0	0	0	0	0	0	0	0	0	0		0	0
45	1.41774e+10	1.99491e+10	3.49525e+10	1.06429e+10	4.02925e+10	3.55204e+10	7.53445e+09	1.42605e+10	1.98248e+10	2.87109e+10	3.42631e+10		2.36481e+10	3.46278e+09
50	0	0	0	0	0	0	0	0	0	0	0		0	0
	CACNA1H M1549V		Normalized Current-Voltage Plot
	Recording #
(mV)	1	2	3	4	5	6	7	8	9	10			Mean	s.e.m
-90	-0.00879836	-0.235412	-0.0248389	-0.0208843	-0.0747943	-0.00165084	-0.0101029	-0.0893306	-0.052652	-0.0160188			-0.0534483	0.0222835
-85	-0.0629658	-0.02015	-0.0152962	-0.053308	-0.0507351	-0.00148428	-0.0104664	-0.0398455	-0.0532222	-0.0176018			-0.0325075	0.00690807
-80	0.000636045	-0.0512851	-0.00809156	-0.0477619	-0.0695296	-0.0381411	-0.00855452	-0.0607736	-0.043419	-0.0138287			-0.0340749	0.00781623
-75	0.00111168	0.000605543	-0.0206209	-0.0631675	-0.0314778	-0.00403604	-0.0188185	-0.0833611	-0.145081	-0.0262009			-0.0391046	0.0145947
-70	-0.0556612	-0.0169851	-0.00986236	-0.138063	-0.0972135	-0.00309419	-0.0127859	-0.0663997	-0.126188	-0.0353453			-0.0561599	0.0157096
-65	-0.0178462	-0.102494	-0.0434821	-0.106145	-0.0352295	-0.0444655	-0.0202576	-0.0702321	-0.165314	-0.0630135			-0.066848	0.0145889
-60	-0.134951	-0.0384478	-0.0359843	-0.168169	-0.0908496	-0.0386762	-0.061988	-0.0786539	-0.31491	-0.130321			-0.109295	0.0270271
-55	-0.135354	-0.0885507	-0.117126	-0.191114	-0.135674	-0.0903889	-0.201275	-0.122798	-0.286494	-0.307617			-0.167639	0.0245519
-50	-0.288907	-0.232872	-0.200033	-0.344726	-0.352937	-0.250354	-0.368034	-0.252777	-0.385857	-0.489825			-0.316632	0.0277663
-45	-0.481639	-0.431125	-0.389066	-0.529978	-0.551989	-0.460581	-0.573827	-0.444743	-0.640209	-0.732172			-0.523533	0.0331781
-40	-0.627086	-0.547937	-0.651377	-0.728461	-0.764947	-0.6625	-0.748501	-0.591888	-0.741007	-0.875228			-0.693893	0.0304215
-35	-0.721258	-0.702837	-0.82727	-0.815995	-0.898578	-0.824944	-0.857241	-0.819007	-0.711618	-0.949521			-0.812827	0.0256343
-30	-0.906868	-0.766451	-0.865028	-1	-1	-0.924618	-0.963578	-0.922855	-0.856341	-1			-0.920574	0.0240253
-25	-0.956806	-1	-1	-0.948392	-0.936174	-1	-1	-0.991099	-0.906669	-0.981586			-0.972073	0.0105053
-20	-1	-0.938783	-0.976996	-0.988511	-0.911973	-0.943423	-0.999353	-1	-0.890355	-0.938291			-0.958769	0.0125558
-15	-0.927683	-0.922394	-0.883322	-0.766819	-0.885441	-0.882463	-0.952784	-0.981374	-0.933649	-0.859542			-0.899547	0.0188496
-10	-0.862668	-0.854303	-0.833653	-0.756483	-0.788468	-0.80857	-0.869221	-0.938278	-1	-0.78155			-0.849319	0.023579
-5	-0.842783	-0.825295	-0.724083	-0.696282	-0.6937	-0.6727	-0.767047	-0.828696	-0.787231	-0.76708			-0.76049	0.0194484
0	-0.68526	-0.741012	-0.62332	-0.515256	-0.562422	-0.586461	-0.660681	-0.697846	-0.658257	-0.562137			-0.629265	0.0226062
5	-0.594298	-0.607536	-0.48711	-0.488224	-0.468541	-0.479885	-0.550161	-0.559178	-0.56954	-0.444395			-0.524887	0.0182293
10	-0.488985	-0.539548	-0.429555	-0.394925	-0.359187	-0.403026	-0.426845	-0.426792	-0.40212	-0.345623			-0.421661	0.018158
15	-0.422073	-0.432272	-0.334195	-0.249343	-0.27453	-0.323799	-0.350552	-0.411632	-0.43421	-0.286792			-0.35194	0.0220038
20	-0.347377	-0.327752	-0.310478	-0.151145	-0.195805	-0.242679	-0.271715	-0.284657	-0.296602	-0.222035			-0.265025	0.019527
25	-0.306652	-0.347327	-0.211704	-0.137815	-0.159092	-0.185475	-0.233665	-0.16481	-0.377284	-0.160533			-0.228436	0.0271296
30	-0.254682	-0.278825	-0.177707	-0.115402	-0.0741361	-0.145533	-0.156345	-0.139324	-0.24928	-0.12692			-0.171815	0.0213642
35	-0.25439	-0.233113	-0.141482	-0.10516	-0.0630685	-0.0775412	-0.112998	-0.0987171	-0.17929	-0.129793			-0.139555	0.0202402
40	-0.248226	-0.223602	-0.109207	-0.0263831	-0.0649944	-0.0794252	-0.107982	0.00603687	-0.347771	-0.0847689			-0.128632	0.0348223
45	-0.228024	-0.161263	-0.0794775	-0.149881	-0.053118	-0.0496013	-0.0184637	0.0844103	-0.359134	-0.0816573			-0.109621	0.0387308
50	-0.215461	-0.184685	-0.077885	-0.0777846	-0.0516597	-0.0587265	-0.0379548	0.0125758	-0.193741	-0.0836718			-0.0968993	0.0238063
	CACNA1H WT		Normalized Activation Curve
	Recording #
(mV)	1	2	3	4	5	6	7	8	9	10			Mean	s.e.m
-90	0.00589533	0.00232047	0.00441041	0.00217854	0.000877688	0.00161295	0.00332956	0.00370837	0.0100243	0.0266131			0.00609707	0.00242567
-85	0.00683488	0.00409719	0.00237375	0.00176679	0.00172649	0.000132715	0.00388512	0.00805312	0.0121707	0.0324119			0.00734526	0.00300801
-80	0.0019078	0.00370727	0.00477979	0.00200103	0.000396428	0.000628108	0.00340677	0.00603768	0.0121368	0.0227574			0.00577591	0.00217163
-75	0.00529064	0.00274792	0.00634318	0.00105984	0.00342258	0.00105564	0.00254285	0.0130396	0.0120294	0.0224996			0.00700313	0.00217748
-70	0.0059862	0.00448694	0.00288158	0.00281204	0.00256888	0.00238065	0.00403002	0.00322228	0.0130069	0.0306246			0.00720001	0.00278829
-65	0.00997564	0.0112914	0.00725007	0.00413547	0.00798991	0.00319843	0.00731454	0.0200908	0.0158637	0.0410187			0.0128129	0.00352827
-60	0.0157754	0.00219173	0.0116331	0.00925867	0.00633745	0.00707216	0.0144788	0.0285873	0.0303845	0.0630519			0.0188771	0.0057029
-55	0.0275171	0.0256724	0.019177	0.0269324	0.0231767	0.0234395	0.0404047	0.0488573	0.0425359	0.103933			0.0381646	0.00793127
-50	0.0655355	0.0665993	0.0560152	0.0741461	0.0609479	0.0678813	0.0920089	0.0923247	0.0849268	0.239977			0.0900363	0.0171315
-45	0.160852	0.164478	0.120404	0.18099	0.164192	0.164402	0.192345	0.162903	0.18963	0.439233			0.193943	0.0279779
-40	0.328058	0.325233	0.245906	0.351324	0.292599	0.311785	0.334448	0.318434	0.329417	0.631915			0.346912	0.0329529
-35	0.500698	0.521788	0.424746	0.567479	0.499436	0.493746	0.51093	0.474562	0.50252	0.792638			0.528854	0.031414
-30	0.683206	0.702801	0.576829	0.723501	0.681135	0.677712	0.680915	0.639546	0.651994	0.894315			0.691195	0.025857
-25	0.830566	0.817562	0.736784	0.86475	0.836637	0.832689	0.8262	0.792563	0.766525	0.941093			0.824537	0.0175092
-20	0.925706	0.897225	0.883695	0.948288	0.927338	0.928247	0.927458	0.88425	0.854086	1			0.917629	0.0128294
-15	0.987136	0.962135	0.962981	0.993025	0.987291	0.988167	0.979893	0.927069	0.912399	0.983698			0.968379	0.00880916
-10	1	0.991373	0.992583	1	1	1	0.99979	0.98445	0.923367	0.982813			0.987438	0.0074246
-5	0.992859	1	1	0.977561	0.96663	0.974998	1	0.991637	0.923932	0.979722			0.980734	0.00734002
0	0.973307	0.966654	0.973613	0.951652	0.954873	0.965974	0.976325	1	0.901041	0.932976			0.959642	0.00856996
	CACNA1H M1549V		Normalized Activation Curve
	Recording #
(mV)	1	2	3	4	5	6	7	8	9	10			Mean	s.e.m
-90	0.00369517	0.0928739	0.010775	0.00820349	0.0325209	0.000748659	0.00434838	0.0355769	0.0208477	0.00614852			0.0215739	0.00880879
-85	0.0274894	0.00827482	0.00691115	0.0218746	0.023003	0.000700865	0.00468823	0.0165154	0.0219003	0.00704869			0.0138406	0.0029598
-80	-0.000289103	0.0219595	0.00381445	0.0205146	0.0329323	0.018784	0.00399444	0.0262596	0.018596	0.00578839			0.0152354	0.00352567
-75	-0.000526967	-0.00027084	0.0101615	0.0284615	0.0156063	0.00207698	0.00917653	0.037617	0.0647824	0.011487			0.0178571	0.00649847
-70	0.0275674	0.00795131	0.00509067	0.0654141	0.050561	0.00166718	0.00652398	0.0313538	0.0588518	0.0162673			0.0271248	0.00751554
-65	0.00925341	0.0503288	0.0235628	0.0530244	0.0192679	0.0251408	0.010839	0.0347775	0.0806877	0.0305202			0.0337403	0.00697107
-60	0.0734177	0.0198508	0.0205227	0.0888365	0.0523898	0.0230026	0.0348626	0.0409404	0.161205	0.0666088			0.0581638	0.0136855
-55	0.0774495	0.0481991	0.0704974	0.107113	0.0827374	0.0567022	0.119297	0.0673645	0.154185	0.166424			0.0949969	0.0128326
-50	0.174339	0.134024	0.127455	0.205754	0.228362	0.166148	0.230555	0.146571	0.218891	0.281467			0.191357	0.0157383
-45	0.307429	0.263221	0.263332	0.338291	0.380362	0.324458	0.381176	0.273468	0.383949	0.4486			0.336429	0.0195583
-40	0.424802	0.356213	0.47014	0.499685	0.563737	0.497277	0.529152	0.387357	0.471354	0.574298			0.477401	0.0226233
-35	0.520502	0.488564	0.639548	0.604868	0.711674	0.662619	0.647637	0.572841	0.481886	0.67063			0.600077	0.0255308
-30	0.70017	0.572438	0.719928	0.806288	0.855923	0.798673	0.781643	0.693126	0.619913	0.764681			0.731278	0.0277972
-25	0.794211	0.806925	0.901246	0.838204	0.871643	0.934219	0.875753	0.803715	0.705007	0.818259			0.834918	0.020509
-20	0.897473	0.823768	0.960098	0.966605	0.930834	0.95961	0.950868	0.881168	0.747761	0.859656			0.897784	0.0226242
-15	0.906158	0.886944	0.954296	0.83909	1	0.985055	0.992374	0.946753	0.852378	0.874103			0.923715	0.0188957
-10	0.924351	0.908527	1	0.939643	0.996616	1	1	1	1	0.892985			0.966212	0.0140557
-5	1	0.981718	0.976276	1	0.995481	0.932635	0.985495	0.986557	0.870203	1			0.972836	0.013045
0	0.910889	1	0.95939	0.87705	0.933399	0.925005	0.961058	0.940878	0.81336	0.853081			0.917411	0.0176348
	CACNA1H WT		Normalized Inactivation Curve
	Recording #
(mV)	1	2	3	4	5	6	7	8	9				Mean	s.e.m
-90				0.98425	0.976543	0.983204	0.995796	1	0.926759				0.977759	0.0107924
-85	1	0.996608	1	1	1	1	1	0.942213	1				0.993202	0.00638461
-80	0.983424	1	0.977593	0.962352	0.989006	0.937638	0.972657	0.933582	0.907953				0.96269	0.010074
-75	0.932455	0.929821	0.903656	0.929296	0.951011	0.865388	0.96509	0.824475	0.843575				0.904974	0.0164639
-70	0.842618	0.847647	0.782838	0.827877	0.846914	0.73009	0.845175	0.63908	0.73204				0.788253	0.0245965
-65	0.65839	0.705039	0.53179	0.654471	0.610028	0.521955	0.670137	0.356515	0.454349				0.573631	0.0386246
-60	0.394506	0.431117	0.238194	0.355265	0.324536	0.281565	0.421396	0.144081	0.278047				0.318745	0.0312487
-55	0.184357	0.210166	0.0743556	0.149735	0.126431	0.127694	0.227471	0.0457697	0.224548				0.152281	0.0217153
-50	0.0862556	0.0917278	0.0224321	0.0531738	0.0439968	0.0524394	0.114486	0.0192919	0.135056				0.0687622	0.0134555
-45	0.0579264	0.0454426	0.0129053	0.0330793	0.0245033	0.0272686	0.0685439	0.00994293	0.101581				0.0423548	0.00985714
-40	0.0504357	0.0332348	0.0110071	0.0269926	0.0215598	0.0157346	0.0559935	0.00710484	0.0735762				0.0328488	0.00754458
-35	0.0463018	0.0381652	0.0106446	0.0202371	0.0223239	0.0099809	0.0486752	0.00465235	0.0752423				0.0306915	0.00772431
-30	0.0504463	0.0327594	0.0115578	0.022651	0.0253231	0.00875289	0.0382796	0.00498003	0.067272				0.0291136	0.00684124
-25	0.0443001	0.0331411	0.0108677	0.0228749	0.0256066	0.00673606	0.0397232	0.00471094	0.0727687				0.0289699	0.00721242
-20	0.041188	0.0351675	0.0115697	0.0243136	0.0243224	0.00704758	0.0424699	0.00598524	0.0637126				0.0284196	0.00637835
	CACNA1H M1549V		Normalized Inactivation Curve
	Recording #
(mV)	1	2	3	4	5	6	7	8	9	10	11	12		Mean	s.e.m.
-90	0.708358	1.04669	0.984354	0.989132	0.813198	1.01366	1.01214	0.994456	1.00998	0.999409	1.00879	0.983286		0.963622	0.0285288
-85	1.01832	0.929029	1.00113	1.01748	0.997984	1.00322	0.994855	1.0145	0.984701	0.926701	0.962474	0.994303		0.987058	0.00911544
-80	0.931586	0.878401	0.975707	0.988937	0.99569	0.956767	0.947453	0.971791	0.960461	0.829953	0.89742	0.920297		0.937872	0.0142116
-75	0.994286	0.61903	0.931921	0.916291	0.916776	0.899525	0.911583	0.931162	0.863194	0.656619	0.764733	0.892164		0.858107	0.0335288
-70	0.893968	0.381043	0.737813	0.750547	0.828021	0.760456	0.750813	0.798944	0.731525	0.43799	0.561139	0.618638		0.687575	0.0451806
-65	0.725341	0.188328	0.493999	0.449469	0.582954	0.53816	0.498397	0.702362	0.46608	0.189095	0.300712	0.364786		0.458307	0.0503585
-60	0.539525	0.0939007	0.238227	0.200219	0.310493	0.268077	0.242215	0.430634	0.216545	0.0737238	0.148004	0.250665		0.251019	0.0379461
-55	0.319226	0.0492961	0.104704	0.107982	0.128382	0.139663	0.107982	0.220399	0.104252	0.0371526	0.0752607	0.197228		0.132627	0.022849
-50	0.198234	0.0448266	0.0725439	0.109394	0.066951	0.115081	0.0537312	0.117946	0.0555254	0.0249488	0.0843443	0.145287		0.0907343	0.0140872
-45	0.149032	0.0353027	0.0776883	0.104208	0.0425266	0.123113	0.0491774	0.0663379	0.0382855	0.0216215	0.0792549	0.162		0.0790456	0.0133757
-40	0.12773	0.0391993	0.0641195	0.10982	0.0304154	0.12549	0.0432615	0.0464965	0.0317927	0.0215679	0.0775963	0.126252		0.0703117	0.0119473
-35	0.120598	0.037147	0.0487623	0.135211	0.0524963	0.106529	0.0376336	0.0413334	0.0314167	0.0275849	0.0697001	0.107406		0.0679849	0.0111774
-30	0.124861	0.0384612	0.066926	0.127803	0.0511211	0.0891121	0.050602	0.0444764	0.0381113	0.0181614	0.0656187	0.134438		0.0708077	0.0113392
-25	0.122686	0.0437963	0.0605816	0.131776	0.0439168	0.102253	0.0405686	0.0504198	0.0360974	0.0265509	0.0631556	0.121734		0.0702947	0.011043
-20	0.11894	0.0587916	0.0608787	0.132829	0.0429703	0.0940056	0.0417997	0.0468798	0.0383094	0.0199313	0.0627237	0.0881213		0.0671817	0.00991834

## Sheet: Figure Supplement 1
Figure 6-figure supplement 1-Source data
	CACNA1H WT		Current Density - Voltage Plot
	Recording #
(mV)	1	2	3	4	5	6	7	8	9	10	11		Mean	s.e.m
-90	-1.011	-0.284033	-0.317015	-0.484619	-0.0525817	-0.111011	-1.04217	-0.631559	-1.38261	-1.96231	-0.436449		-0.701395	0.177852
-85	-1.1256	-0.482039	-0.163924	-0.377457	-0.0993454	-0.00876917	-1.16892	-1.31915	-1.61009	-2.29591	-0.398291		-0.822681	0.220795
-80	-0.301199	-0.418546	-0.316592	-0.409866	-0.0218726	-0.0397751	-0.98365	-0.949763	-1.53724	-1.54606	-0.822811		-0.667943	0.163167
-75	-0.799261	-0.297177	-0.402245	-0.207746	-0.180735	-0.0639459	-0.703348	-1.96644	-1.45587	-1.46332	-0.870203		-0.764572	0.188734
-70	-0.863593	-0.463921	-0.174601	-0.526424	-0.129572	-0.137663	-1.06579	-0.464991	-1.5009	-1.90296	-0.660177		-0.717327	0.173367
-65	-1.37122	-1.1138	-0.41884	-0.737733	-0.384087	-0.176158	-1.84565	-2.76861	-1.74119	-2.42992	-0.143777		-1.19373	0.275892
-60	-2.06105	-0.205779	-0.639226	-1.57008	-0.289646	-0.370061	-3.47768	-3.75365	-3.16381	-3.55236	-0.580132		-1.78759	0.440912
-55	-3.40781	-2.28835	-0.999646	-4.32985	-1.00439	-1.16206	-9.21449	-6.09761	-4.18947	-5.55428	-1.05532		-3.57303	0.798449
-50	-7.67005	-5.61992	-2.76186	-11.2669	-2.49696	-3.17869	-19.8665	-10.9224	-7.88625	-12.129	-2.12334		-7.81108	1.64585
-45	-17.7307	-13.0977	-5.59684	-25.9074	-6.33799	-7.24642	-39.1967	-18.2132	-16.5407	-20.9264	-4.87248		-15.9697	3.13215
-40	-33.9287	-24.3532	-10.7368	-47.1938	-10.6019	-12.8854	-64.0963	-33.5323	-26.8781	-28.2744	-8.50252		-27.3621	5.18439
-35	-48.3755	-36.5914	-17.3469	-71.2293	-16.9139	-19.0478	-91.7181	-46.8885	-38.1712	-33.1679	-13.1141		-39.3241	7.4053
-30	-61.3582	-45.9452	-21.9304	-84.4375	-21.4546	-24.2814	-113.969	-59.0322	-45.8522	-34.8299	-18.7024		-48.3448	9.02821
-25	-68.9389	-49.5622	-25.9328	-93.302	-24.3719	-27.5443	-128.26	-68.0044	-49.5887	-33.9235	-23.0012		-53.8572	10.1116
-20	-70.5347	-50.1275	-28.6102	-93.959	-24.8185	-28.1528	-132.724	-70.1236	-50.4419	-33.1478	-26.5034		-55.3767	10.3086
-15	-68.4961	-49.1816	-28.46	-89.6411	-24.0855	-27.253	-128.336	-67.4931	-48.746	-29.7556	-29.1859		-53.694	9.86462
-10	-62.5819	-45.9647	-26.5341	-81.4587	-22.028	-24.8297	-118.808	-65.2714	-44.1304	-26.8796	-27.9159		-49.673	9.12251
-5	-55.3768	-41.6122	-23.9107	-71.0165	-19.0044	-21.5279	-106.698	-59.3021	-38.9526	-23.9548	-26.9759		-44.3938	8.13462
0	-47.6612	-35.6307	-20.5326	-60.7483	-16.5125	-18.6726	-92.323	-53.302	-32.9117	-20.1071	-25.368		-38.5245	7.03533
5	-39.3976	-29.8729	-17.4242	-49.8776	-13.3622	-14.7721	-78.722	-45.769	-28.0385	-16.6014	-22.3005		-32.3762	5.99496
10	-31.2624	-24.5685	-13.9065	-39.913	-10.8872	-11.8265	-65.2455	-38.8554	-22.7749	-14.2803	-19.2131		-26.6121	4.94884
15	-24.2797	-19.4528	-11.291	-31.3548	-8.39214	-9.34205	-52.108	-31.3382	-18.2274	-11.8213	-15.9771		-21.2349	3.93197
20	-18.1003	-14.9722	-8.31408	-24.1198	-6.8297	-6.96265	-41.4123	-25.6779	-13.9931	-9.63769	-12.8723		-16.6265	3.14159
25	-14.313	-12.4858	-6.9309	-17.7178	-5.05244	-5.10253	-31.6032	-21.4635	-11.5723	-7.75946	-10.3364		-13.1216	2.41352
30	-8.69434	-8.94125	-4.50252	-13.1769	-4.06771	-3.44833	-24.0154	-16.3139	-8.73946	-5.67393	-8.88957		-9.67848	1.85363
35	-6.95611	-6.08152	-3.06738	-9.3885	-2.24514	-2.41136	-17.5188	-12.2845	-6.74748	-4.81567	-6.20582		-7.06567	1.38062
40	-4.24638	-4.90539	-2.87602	-6.34369	-1.64525	-1.44186	-12.8903	-7.73254	-5.79903	-4.62704	-4.68289		-5.19912	0.958092
45	-2.199	-3.46225	-1.63205	-4.23395	-0.920792	-1.01295	-8.71694	-6.59413	-4.59316	-2.63199	-6.33022		-3.84795	0.762631
50	-1.3971	-2.51057	-1.28888	-2.19078	-0.88879	-0.445193	-5.61002	-3.75743	-3.93396	-2.94378	-4.07051		-2.63973	0.480108
	CACNA1H M1549V		Current Density - Voltage Plot
	Recording #
(mV)	1	2	3	4	5	6	7						Mean	s.e.m
-90	-0.282469	-1.18057	-0.0264703	-0.349442	-1.565	-0.594991	-0.656628						-0.665081	0.203213
-85	-0.721013	-0.800816	-0.0237996	-0.362016	-0.698059	-0.601434	-0.721519						-0.561236	0.104367
-80	-0.646	-1.09747	-0.61157	-0.295886	-1.0647	-0.490653	-0.566855						-0.681877	0.111728
-75	-0.854367	-0.496853	-0.0647156	-0.650899	-1.46041	-1.63948	-1.074						-0.891533	0.207882
-70	-1.86736	-1.53444	-0.0496135	-0.442243	-1.16327	-1.42598	-1.44884						-1.13311	0.245814
-65	-1.43565	-0.556071	-0.712978	-0.700674	-1.2304	-1.86813	-2.583						-1.29813	0.278144
-60	-2.27456	-1.43399	-0.62015	-2.14405	-1.37795	-3.55862	-5.34203						-2.39305	0.60207
-55	-2.5849	-2.14151	-1.44933	-6.96175	-2.15132	-3.23751	-12.6096						-4.44799	1.52326
-50	-4.66257	-5.57084	-4.01429	-12.7296	-4.42843	-4.36035	-20.0785						-7.9778	2.32576
-45	-7.16818	-8.71273	-7.38514	-19.8477	-7.79151	-7.23464	-30.0126						-12.5932	3.37866
-40	-9.85274	-12.0741	-10.6228	-25.8893	-10.3694	-8.37371	-35.8766						-16.1512	3.97821
-35	-11.0367	-14.1834	-13.2275	-29.6504	-14.3483	-8.0416	-38.922						-18.4871	4.28213
-30	-13.5254	-15.7842	-14.8257	-33.3285	-16.1676	-9.67703	-40.9912						-20.6142	4.4276
-25	-12.8274	-14.7768	-16.0344	-34.5882	-17.3632	-10.2458	-40.2364						-20.8675	4.40133
-20	-13.37	-14.3948	-15.1272	-34.5658	-17.5191	-10.0614	-38.4617						-20.5	4.24066
-15	-10.3716	-13.976	-14.1498	-32.9551	-17.1928	-10.5506	-35.2336						-19.2042	3.95166
-10	-10.2318	-12.4454	-12.965	-30.0648	-16.4378	-11.3004	-32.0367						-17.926	3.47242
-5	-9.4175	-10.9495	-10.7863	-26.5308	-14.518	-8.89606	-31.4435						-16.0774	3.44355
0	-6.96905	-8.8774	-9.40356	-22.8518	-12.2257	-7.43859	-23.0427						-12.9727	2.65356
5	-6.60344	-7.39556	-7.69467	-19.0291	-9.79632	-6.43605	-18.2163						-10.7388	2.07931
10	-5.34153	-5.66949	-6.46229	-14.7638	-7.47703	-4.54413	-14.1675						-8.34654	1.61854
15	-3.37247	-4.33325	-5.19192	-12.125	-7.21144	-4.90676	-11.7559						-6.98525	1.35267
20	-2.0443	-3.09064	-3.89122	-9.39814	-4.98695	-3.35173	-9.10148						-5.12349	1.11683
25	-1.86401	-2.51115	-2.97398	-8.08205	-2.88732	-4.26348	-6.58045						-4.16606	0.876521
30	-1.56086	-1.17018	-2.33354	-5.40768	-2.44084	-2.81698	-5.2026						-2.99038	0.633536
35	-1.42233	-0.995489	-1.24333	-3.90841	-1.72944	-2.02605	-5.32035						-2.37791	0.610546
40	-0.356843	-1.02589	-1.27354	-3.7349	0.105761	-3.92996	-3.47477						-1.95573	0.645621
45	-2.0272	-0.838427	-0.795327	-0.638627	1.47879	-4.05837	-3.34723						-1.46091	0.703294
50	-1.05207	-0.81541	-0.941644	-1.31279	0.220317	-2.18936	-3.4298						-1.36011	0.43747
	CACNA1H WT		Single Channel Amplitudes
	Recording #
	1	2	3										Mean	s.e.m
Amplitude at -90 mV (fA)	268	274	279										273.667	3.1798
	CACNA1H M1549V		Single Channel Amplitudes
	Recording #
	1	2	3	4	5	6							Mean	s.e.m
Amplitude at -90 mV (fA)	352	283	287	305	230	253							285	17.2685
